# Supplementary material for: Age-specific breast and ovarian cancer risks associated with germline BRCA1 or BRCA2 pathogenic variants – an Asian study of 572 families
Source: Lancet Reg Health West Pac. 2024 Feb 5;44:101017. doi: 10.1016/j.lanwpc.2024.101017 (PMC10851205; doi:10.1016/j.lanwpc.2024.101017)
Supplement: Supplementary files Tables S5 [file mmc1.xlsx]

## Sheet: Table S5
Table S5: Details information of mutations identified in the study
BRCA mutation	Family	Cancer	cDNA_Change	Protein_Change	Exon	Mutation_Type	Chromosome	Start_Position	End_Position	Reference_Allele	Variant_Allele	Lollipop	BRCA mutation groups
BRCA1	1-0046-KV	BC	c.1504_1508del	p.(Leu502Alafs*2)	10	Frame_Shift_Del	17	41246040	41246044	TTTAA	-	Included	BRCA1 5' to c.2281
BRCA1	1-0215-NM	BC	c.2686dup	p.(Ser896Lysfs*7)	10	Frame_Shift_Ins	17	41244862	41244862	-	T	Included	BRCA1 c.2282 to c.4071
BRCA1	1-0306-LT	BC	c.2635G>T	p.(Glu879*)	10	Nonsense_mutation	17	41244913	41244913	C	A	Included	BRCA1 c.2282 to c.4071
BRCA1	1-0474-WH	BC	c.2635G>T	p.(Glu879*)	10	Nonsense_mutation	17	41244913	41244913	C	A	Included	BRCA1 c.2282 to c.4071
BRCA1	1-0521-HS	BC	c.3214del	p.(Leu1072*)	10	Nonsense_mutation	17	41244334	41244334	G	-	Included	BRCA1 c.2282 to c.4071
BRCA1	1-0574-TJ	BC	c.3214del	p.(Leu1072*)	10	Nonsense_mutation	17	41244334	41244334	G	-	Included	BRCA1 c.2282 to c.4071
BRCA1	1-0587-OG	BC	c.981_982del	p.(Cys328*)	10	Nonsense_mutation	17	41246566	41246567	AT	-	Included	BRCA1 5' to c.2281
BRCA1	1-0607-LK	BC	c.2635G>T	p.(Glu879*)	10	Nonsense_mutation	17	41244913	41244913	C	A	Included	BRCA1 c.2282 to c.4071
BRCA1	1-0637-TS	BC	c.3424del	p.(Ala1142Hisfs*13)	10	Frame_Shift_Del	17	41244124	41244124	C	-	Included	BRCA1 c.2282 to c.4071
BRCA1	1-0725-HH	BC	c.1847del	p.(Ser616Leufs*10)	10	Frame_Shift_Del	17	41245701	41245701	G	-	Included	BRCA1 5' to c.2281
BRCA1	1-1362-TJ	BC	c.3214del	p.(Leu1072*)	10	Nonsense_mutation	17	41244334	41244334	G	-	Included	BRCA1 c.2282 to c.4071
BRCA1	1-1363-AB	BC	c.5278-1G>A	-	20 (intron)	Splice_Site	17	41203135	41203135	C	T	Included	BRCA1 c.4072 to 3'
BRCA1	1-1379-TJ	BC	c.3214del	p.(Leu1072*)	10	Nonsense_mutation	17	41244334	41244334	G	-	Included	BRCA1 c.2282 to c.4071
BRCA1	1-1598-TY	BC	c.981_982del	p.(Cys328*)	10	Nonsense_mutation	17	41246566	41246567	AT	-	Included	BRCA1 5' to c.2281
BRCA1	1-1630-KK	BC+OC	c.1873dup	p.(Leu625Profs*5)	10	Frame_Shift_Del	17	41245675	41245675	-	G	Included	BRCA1 5' to c.2281
BRCA1	1-1788-MB	BC	c.2517_2518del	p.(His839Glnfs*12)	10	Frame_Shift_Del	17	41245030	41245031	TG	-	Included	BRCA1 c.2282 to c.4071
BRCA1	1-1910-PK	BC	c.512dup	p.(Gln172Thrfs*10)	7	Frame_Shift_Del	17	41251827	41251827	-	A	Included	BRCA1 5' to c.2281
BRCA1	2-0113-NA	BC	c.3424del	p.(Ala1142Hisfs*13)	10	Frame_Shift_Del	17	41244124	41244124	C	-	Included	BRCA1 c.2282 to c.4071
BRCA1	2-0219-LT	BC	c.4358-1G>C	-	13 (intron)	Splice_Site	17	41228632	41228632	C	G	Included	BRCA1 c.4072 to 3'
BRCA1	2-0244-CY	BC	c.2253_2254del	p.(Met751Ilefs*10)	10	Frame_Shift_Del	17	41245294	41245295	AC	-	Included	BRCA1 5' to c.2281
BRCA1	2-0517-KG	BC	c.4185+1G>A	-	11 (intron)	Splice_Site	17	41242960	41242960	C	T	Included	BRCA1 c.4072 to 3'
BRCA1	2-0630-YA	BC	c.3858_3861del	p.(Ser1286Argfs*20)	10	Frame_Shift_Del	17	41243687	41243690	CTCA	-	Included	BRCA1 c.2282 to c.4071
BRCA1	2-0970-SB	BC	c.2726dup	p.(Asn909Lysfs*6)	10	Frame_Shift_Ins	17	41244822	41244822	-	T	Included	BRCA1 c.2282 to c.4071
BRCA1	2-1050-TS	BC	c.3381T>A	p.(Tyr1127*)	10	Nonsense_mutation	17	41244167	41244167	A	T	Included	BRCA1 c.2282 to c.4071
BRCA1	2-1079-EE	BC	c.4158_4162del	p.(Ser1387Glufs*2)	11	Frame_Shift_Del	17	41242984	41242988	GAGAG	-	Included	BRCA1 c.4072 to 3'
BRCA1	2-1367-SL	BC	c.3214del	p.(Leu1072*)	10	Nonsense_mutation	17	41244334	41244334	G	-	Included	BRCA1 c.2282 to c.4071
BRCA1	4-0745-KH	BC	c.3661G>T	p.(Glu1221*)	10	Nonsense_mutation	17	41243887	41243887	C	A	Included	BRCA1 c.2282 to c.4071
BRCA1	4-0990-SL	BC	c.3342_3345del	p.(Glu1115*)	10	Nonsense_mutation	17	41244203	41244206	TTCT	-	Included	BRCA1 c.2282 to c.4071
BRCA1	4-1026-LB	BC	c.2726dup	p.(Asn909Lysfs*6)	10	Frame_Shift_Ins	17	41244822	41244822	-	T	Included	BRCA1 c.2282 to c.4071
BRCA1	4-1655-QS	BC	c.66dup	p.(Glu23Argfs*18)	2	Frame_Shift_Ins	17	41276048	41276048	-	T	Included	BRCA1 5' to c.2281
BRCA1	4-1933-NB	BC	c.2726dup	p.(Asn909Lysfs*6)	10	Frame_Shift_Ins	17	41244822	41244822	-	T	Included	BRCA1 c.2282 to c.4071
BRCA1	6-0045-TS	BC	c.5153-1G>A	-	18 (intron)	Splice_Site	17	41215391	41215391	C	T	Included	BRCA1 c.4072 to 3'
BRCA1	6-0046-OS	BC	c.4801A>T	p.(Lys1601*)	15	Nonsense_mutation	17	41223130	41223130	T	A	Included	BRCA1 c.4072 to 3'
BRCA1	6-0163-WS	BC	c.4186-2A>G	-	12 (intron)	Splice_Site	17	41234594	41234594	T	C	Included	BRCA1 c.4072 to 3'
BRCA1	6-0186-WK	BC	c.5332+1G>A	-	20 (intron)	Splice_Site	17	41203079	41203079	C	T	Included	BRCA1 c.4072 to 3'
BRCA1	6-0366-TY	BC	c.3214del	p.(Leu1072*)	10	Nonsense_mutation	17	41244334	41244334	G	-	Included	BRCA1 c.2282 to c.4071
BRCA1	6-0455-CL	BC	c.3661G>T	p.(Glu1221*)	10	Nonsense_mutation	17	41243887	41243887	C	A	Included	BRCA1 c.2282 to c.4071
BRCA1	6-0530-CM	BC	c.4372C>T	p.(Gln1458*)	13	Nonsense_mutation	17	41228617	41228617	G	A	Included	BRCA1 c.4072 to 3'
BRCA1	BRC0143	BC+OC	c.5251C>T	p.(Arg1751*)	19	Nonsense_mutation	17	41209095	41209095	G	A	Included	BRCA1 c.4072 to 3'
BRCA1	BRC0262	BC	c.134+1G>T	-	3 (intron)	Splice_Site	17	41267742	41267742	C	A	Included	BRCA1 5' to c.2281
BRCA1	BRC0396	BC	c.61del	p.(Ile21Serfs*2)	2	Frame_Shift_Del	17	41276053	41276053	T	-	Included	BRCA1 5' to c.2281
BRCA1	BRC0425	BC	c.3770_3771del	p.(Glu1257Glyfs*9)	10	Frame_Shift_Del	17	41243777	41243778	CT	-	Included	BRCA1 c.2282 to c.4071
BRCA1	BRC0445	BC	c.134+2del	-	3 (intron)	Splice_Site	17	41267741	41267741	A	-	Included	BRCA1 5' to c.2281
BRCA1	BRC0461	BC	c.4258C>T	p.(Gln1420*)	12	Nonsense_mutation	17	41234520	41234520	G	A	Included	BRCA1 c.4072 to 3'
BRCA1	BRC0508	BC+OC	c.68_69del	p.(Glu23Valfs*17)	2	Frame_Shift_Del	17	41276045	41276046	CT	-	Included	BRCA1 5' to c.2281
BRCA1	BRC0526	BC	c.213-12A>G	-	5 (intron)	Splice_Region	17	41256985	41256985	T	C	Included	BRCA1 5' to c.2281
BRCA1	BRC0539	BC	c.470_471del	p.(Ser157*)	7	Nonsense_mutation	17	41251868	41251869	AG	-	Included	BRCA1 5' to c.2281
BRCA1	BRC0543	BC	c.66dup	p.(Glu23Argfs*18)	2	Frame_Shift_Ins	17	41276048	41276048	-	T	Included	BRCA1 5' to c.2281
BRCA1	BRC0583	BC	c.1054G>T	p.(Glu352*)	10	Nonsense_mutation	17	41246494	41246494	C	A	Included	BRCA1 5' to c.2281
BRCA1	BRC0625	BC	c.981_982del	p.(Cys328*)	10	Nonsense_mutation	17	41246566	41246567	AT	-	Included	BRCA1 5' to c.2281
BRCA1	BRC0628	BC	c.1204G>T	p.(Glu402*)	10	Nonsense_mutation	17	41246344	41246344	C	A	Included	BRCA1 5' to c.2281
BRCA1	BRC0696	BC	c.135-1G>C	-	4 (intron)	Splice_Site	17	41258551	41258551	C	G	Included	BRCA1 5' to c.2281
BRCA1	BRC0764	BC	c.68_69del	p.(Glu23Valfs*17)	2	Frame_Shift_Del	17	41276045	41276046	CT	-	Included	BRCA1 5' to c.2281
BRCA1	BRC0791	BC	c.5328dup	p.(Thr1777Hisfs*53)	20	Frame_Shift_Ins	17	41203084	41203084	-	G	Included	BRCA1 c.4072 to 3'
BRCA1	BRC0805	BC	c.68_69del	p.(Glu23Valfs*17)	2	Frame_Shift_Del	17	41276045	41276046	CT	-	Included	BRCA1 5' to c.2281
BRCA1	BRC0853	BC	c.3856del	p.(Ser1286Valfs*21)	10	Frame_Shift_Del	17	41243692	41243692	T	-	Included	BRCA1 c.2282 to c.4071
BRCA1	BRC0912	BC	c.5328dup	p.(Thr1777Hisfs*53)	20	Frame_Shift_Ins	17	41203084	41203084	-	G	Included	BRCA1 c.4072 to 3'
BRCA1	BRC0922	BC	c.1204G>T	p.(Glu402*)	10	Nonsense_mutation	17	41246344	41246344	C	A	Included	BRCA1 5' to c.2281
BRCA1	BRC1013	BC	c.150del	p.(Lys50Asnfs*19)	4	Frame_Shift_Del	17	41258535	41258535	T	-	Included	BRCA1 5' to c.2281
BRCA1	BRC1096	BC	c.5578dup	p.(His1860Glnfs*20)	23	Frame_Shift_Ins	17	41197709	41197709	-	G	Included	BRCA1 c.4072 to 3'
BRCA1	BRC1097	BC	c.4148C>G	p.(Ser1383*)	11	Nonsense_mutation	17	41242998	41242998	G	C	Included	BRCA1 c.4072 to 3'
BRCA1	BRC1118	BC	c.470_471del	p.(Ser157*)	7	Nonsense_mutation	17	41251868	41251869	AG	-	Included	BRCA1 5' to c.2281
BRCA1	BRC1163	BC	c.964del	p.(Ala322Leufs*19)	10	Frame_Shift_Del	17	41246584	41246584	C	-	Included	BRCA1 5' to c.2281
BRCA1	BRC1194	BC	c.4327C>T	p.(Arg1443*)	12	Nonsense_mutation	17	41234451	41234451	G	A	Included	BRCA1 c.4072 to 3'
BRCA1	BRC1200	BC	c.850C>T	p.(Gln284*)	10	Nonsense_mutation	17	41246698	41246698	G	A	Included	BRCA1 5' to c.2281
BRCA1	BRC1294	BC	c.4148C>G	p.(Ser1383*)	11	Nonsense_mutation	17	41242998	41242998	G	C	Included	BRCA1 c.4072 to 3'
BRCA1	BRC1355	BC	c.5503C>T	p.(Arg1835*)	23	Nonsense_mutation	17	41197784	41197784	G	A	Included	BRCA1 c.4072 to 3'
BRCA1	BRC1387	BC	c.5057A>G	p.(His1686Arg)	16	Missense_mutation	17	41219642	41219642	T	C	Included	BRCA1 c.4072 to 3'
BRCA1	BRC1531	BC	c.3075_3076insGGAAAACTTTGAGGAACATTCAATGTCACCTGAAAGAGAAATGGGAAATGAGATCATTCCAAGTACAGTGAGCACA	p.(Ile1026Glyfs*4)	10	Frame_Shift_Del	17	41244472	41244473	-	TGTGCTCACTGTACTTGGAATGATCTCATTTCCCATTTCTCTTTCAGGTGACATTGAATGTTCCTCAAAGTTTTCC	Included	BRCA1 c.2282 to c.4071
BRCA1	BRC1535	BC	c.505C>T	p.(Gln169*)	7	Nonsense_mutation	17	41251834	41251834	G	A	Included	BRCA1 5' to c.2281
BRCA1	BRC1544	BC	c.2726dup	p.(Asn909Lysfs*6)	10	Frame_Shift_Ins	17	41244822	41244822	-	T	Included	BRCA1 c.2282 to c.4071
BRCA1	BRC1553A	BC+OC	c.5074+1G>A	-	16 (intron)	Splice_Site	17	41219624	41219624	C	T	Included	BRCA1 c.4072 to 3'
BRCA1	BRC1623	BC	c.4760C>A	p.(Ser1587*)	15	Nonsense_mutation	17	41223171	41223171	G	T	Included	BRCA1 c.4072 to 3'
BRCA1	BRC1668	BC	c.4327C>T	p.(Arg1443*)	12	Nonsense_mutation	17	41234451	41234451	G	A	Included	BRCA1 c.4072 to 3'
BRCA1	BRC1688	BC	c.115T>C	p.(Cys39Arg)	3	Missense_mutation	17	41267762	41267762	A	G	Included	BRCA1 5' to c.2281
BRCA1	BRC1699	BC	c.115T>C	p.(Cys39Arg)	3	Missense_mutation	17	41267762	41267762	A	G	Included	BRCA1 5' to c.2281
BRCA1	BRC1752	BC	c.2070_2071del	p.(Arg691Thrfs*2)	10	Frame_Shift_Del	17	41245477	41245478	TT	-	Included	BRCA1 5' to c.2281
BRCA1	BRC1784	BC	c.3288_3289del	p.(Leu1098Serfs*4)	10	Frame_Shift_Del	17	41244259	41244260	TT	-	Included	BRCA1 c.2282 to c.4071
BRCA1	BRC1879	BC	c.1504_1508del	p.(Leu502Alafs*2)	10	Frame_Shift_Del	17	41246040	41246044	TTTAA	-	Included	BRCA1 5' to c.2281
BRCA1	BRC1884	BC	c.68_69del	p.(Glu23Valfs*17)	2	Frame_Shift_Del	17	41276045	41276046	CT	-	Included	BRCA1 5' to c.2281
BRCA1	BRC1988	BC	c.3607C>T	p.(Arg1203*)	10	Nonsense_mutation	17	41243941	41243941	G	A	Included	BRCA1 c.2282 to c.4071
BRCA1	BRC2089	BC	c.3323_3326del	p.(Ile1108Lysfs*8)	10	Frame_Shift_Del	17	41244222	41244225	TTTA	-	Included	BRCA1 c.2282 to c.4071
BRCA1	BRC2227	BC	c.1058G>A	p.(Trp353*)	10	Nonsense_mutation	17	41246490	41246490	C	T	Included	BRCA1 5' to c.2281
BRCA1	BRC2229	BC	c.2726dup	p.(Asn909Lysfs*6)	10	Frame_Shift_Ins	17	41244822	41244822	-	T	Included	BRCA1 c.2282 to c.4071
BRCA1	BRC2233	BC	c.709G>T	p.(Glu237*)	10	Nonsense_mutation	17	41246839	41246839	C	A	Included	BRCA1 5' to c.2281
BRCA1	BRC2246	BC	c.2635G>T	p.(Glu879*)	10	Nonsense_mutation	17	41244913	41244913	C	A	Included	BRCA1 c.2282 to c.4071
BRCA1	BRC2338	BC	c.5251C>T	p.(Arg1751*)	19	Nonsense_mutation	17	41209095	41209095	G	A	Included	BRCA1 c.4072 to 3'
BRCA1	BRC2410	BC	c.1204G>T	p.(Glu402*)	10	Nonsense_mutation	17	41246344	41246344	C	A	Included	BRCA1 5' to c.2281
BRCA1	BRC2603	BC	c.3013G>T	p.(Glu1005*)	10	Nonsense_mutation	17	41244535	41244535	C	A	Included	BRCA1 c.2282 to c.4071
BRCA1	CGS0002	BC	c.2726dup	p.(Asn909Lysfs*6)	10	Frame_Shift_Ins	17	41244822	41244822	-	T	Included	BRCA1 c.2282 to c.4071
BRCA1	CGS0003	OC	c.3331C>T	p.(Gln1111*)	10	Nonsense_mutation	17	41244217	41244217	G	A	Included	BRCA1 c.2282 to c.4071
BRCA1	CGS0005	BC+OC	c.213-12A>G	-	5 (intron)	Splice_Region	17	41256985	41256985	T	C	Included	BRCA1 5' to c.2281
BRCA1	CGS0008	BC+OC	c.4709dup	p.(Phe1571Leufs*3)	15	Frame_Shift_Ins	17	41223222	41223222	-	A	Included	BRCA1 c.4072 to 3'
BRCA1	CGS0010	OC	c.2635G>T	p.(Glu879*)	10	Nonsense_mutation	17	41244913	41244913	C	A	Included	BRCA1 c.2282 to c.4071
BRCA1	CGS0023	BC+OC	c.5072C>A	p.(Thr1691Lys)	16	Missense_mutation	17	41219627	41219627	G	T	Included	BRCA1 c.4072 to 3'
BRCA1	CGS0050	OC	c.2726dup	p.(Asn909Lysfs*6)	10	Frame_Shift_Ins	17	41244822	41244822	-	T	Included	BRCA1 c.2282 to c.4071
BRCA1	CGS0200	OC	c.3333del	p.(Glu1112Asnfs*5)	10	Frame_Shift_Del	17	41244215	41244215	T	-	Included	BRCA1 c.2282 to c.4071
BRCA1	CGS0285	BC	c.191G>C	p.(Cys64Ser)	4	Missense_mutation	17	41258494	41258494	C	G	Included	BRCA1 5' to c.2281
BRCA1	CGS0346	OC	c.2726dup	p.(Asn909Lysfs*6)	10	Frame_Shift_Ins	17	41244822	41244822	-	T	Included	BRCA1 c.2282 to c.4071
BRCA1	CGS0353	OC	c.3661G>T	p.(Glu1221*)	10	Nonsense_mutation	17	41243887	41243887	C	A	Included	BRCA1 c.2282 to c.4071
BRCA1	CGS0409	OC	c.442-22_442-13del	-	7 (intron)	Splice_Region	17	41251910	41251919	GTAAAGAACA	-	Included	BRCA1 5' to c.2281
BRCA1	CGS0554	BC	c.981_982del	p.(Cys328*)	10	Nonsense_mutation	17	41246566	41246567	AT	-	Included	BRCA1 5' to c.2281
BRCA1	CGS0640	OC	c.3331C>T	p.(Gln1111*)	10	Nonsense_mutation	17	41244217	41244217	G	A	Included	BRCA1 c.2282 to c.4071
BRCA1	CGS0652	BC+OC	c.3G>T	p.(Met1Ile)	2	Missense_mutation	17	41276111	41276111	C	A	Included	BRCA1 5' to c.2281
BRCA1	CGS0740	BC	c.442-22_442-13del	-	7 (intron)	Splice_Region	17	41251910	41251919	GTAAAGAACA	-	Included	BRCA1 5' to c.2281
BRCA1	CGS0759	OC	c.2635G>T	p.(Glu879*)	10	Nonsense_mutation	17	41244913	41244913	C	A	Included	BRCA1 c.2282 to c.4071
BRCA1	CGS0767	BC+OC	c.2726dup	p.(Asn909Lysfs*6)	10	Frame_Shift_Ins	17	41244822	41244822	-	T	Included	BRCA1 c.2282 to c.4071
BRCA1	CGS0797	OC	c.5332+1G>A	-	20 (intron)	Splice_Site	17	41203079	41203079	C	T	Included	BRCA1 c.4072 to 3'
BRCA1	CGS0946	Others	c.4675G>C	p.(Glu1559Gln)	14	Missense_mutation	17	41226348	41226348	C	G	Excluded	BRCA1 c.4072 to 3'
BRCA1	CGS0957	BC+OC	c.5332+1G>A	-	20 (intron)	Splice_Site	17	41203079	41203079	C	T	Included	BRCA1 c.4072 to 3'
BRCA1	CGS1226	BC+OC	c.3214del	p.(Leu1072*)	10	Nonsense_mutation	17	41244334	41244334	G	-	Included	BRCA1 c.2282 to c.4071
BRCA1	CGS1252	OC	c.2517_2518del	p.(His839Glnfs*12)	10	Frame_Shift_Del	17	41245030	41245031	TG	-	Included	BRCA1 c.2282 to c.4071
BRCA1	CGS1274	BC+OC	c.3381T>A	p.(Tyr1127*)	10	Nonsense_mutation	17	41244167	41244167	A	T	Included	BRCA1 c.2282 to c.4071
BRCA1	CGS1279	BC	c.213-12A>G	-	5 (intron)	Splice_Region	17	41256985	41256985	T	C	Included	BRCA1 5' to c.2281
BRCA1	CGS1300	OC	c.3286C>T	p.(Gln1096*)	10	Nonsense_mutation	17	41244262	41244262	G	A	Included	BRCA1 c.2282 to c.4071
BRCA1	CGS1425	OC	c.442-22_442-13del	-	7 (intron)	Splice_Region	17	41251910	41251919	GTAAAGAACA	-	Included	BRCA1 5' to c.2281
BRCA1	CGS1530	OC	c.442-22_442-13del	-	7 (intron)	Splice_Region	17	41251910	41251919	GTAAAGAACA	-	Included	BRCA1 5' to c.2281
BRCA1	CGS1541	BC	c.4782del	p.(Ser1595Leufs*6)	15	Frame_Shift_Del	17	41223149	41223149	T	-	Included	BRCA1 c.4072 to 3'
BRCA1	CGS1553	None	c.5072C>A	p.(Thr1691Lys)	16	Missense_mutation	17	41219627	41219627	G	T	Excluded	BRCA1 c.4072 to 3'
BRCA1	CGS1695	BC+OC	c.800C>G	p.(Ser267*)	10	Nonsense_mutation	17	41246748	41246748	G	C	Included	BRCA1 5' to c.2281
BRCA1	CGS1729	BC	c.3770_3771del	p.(Glu1257Glyfs*9)	10	Frame_Shift_Del	17	41243777	41243778	CT	-	Included	BRCA1 c.2282 to c.4071
BRCA1	CGS1933	BC	c.2726dup	p.(Asn909Lysfs*6)	10	Frame_Shift_Ins	17	41244822	41244822	-	T	Included	BRCA1 c.2282 to c.4071
BRCA1	CGS1958	OC	c.5335del	p.(Gln1779Asnfs*14)	21	Frame_Shift_Del	17	41201209	41201209	G	-	Included	BRCA1 c.4072 to 3'
BRCA1	CGS2086	OC	c.2354T>A	p.(Leu785*)	10	Nonsense_mutation	17	41245194	41245194	A	T	Included	BRCA1 c.2282 to c.4071
BRCA1	CGS2201	BC+OC	c.5332+1G>A	-	20 (intron)	Splice_Site	17	41203079	41203079	C	T	Included	BRCA1 c.4072 to 3'
BRCA1	CGS2229	OC	c.134+3A>C	-	3 (intron)	Splice_Region	17	41267740	41267740	T	G	Included	BRCA1 5' to c.2281
BRCA1	CGS2303	BC	Unknown				17					Excluded	0
BRCA1	CGS2316	BC+OC	c.2726dup	p.(Asn909Lysfs*6)	10	Frame_Shift_Ins	17	41244822	41244822	-	T	Included	BRCA1 c.2282 to c.4071
BRCA1	CGS2886	BC	c.5072C>A	p.(Thr1691Lys)	16	Missense_mutation	17	41219627	41219627	G	T	Included	BRCA1 c.4072 to 3'
BRCA1	CGS3052	BC	c.68_69del	p.(Glu23Valfs*17)	2	Frame_Shift_Del	17	41276045	41276046	CT	-	Included	BRCA1 5' to c.2281
BRCA1	CGS3132	BC+OC	c.4583_4589dup	p.(Lys1530Asnfs*3)	14	Frame_Shift_Ins	17	41226434	41226440	-	TTAATGA	Included	BRCA1 c.4072 to 3'
BRCA1	CGS3148	BC	c.2726dup	p.(Asn909Lysfs*6)	10	Frame_Shift_Ins	17	41244822	41244822	-	T	Included	BRCA1 c.2282 to c.4071
BRCA1	CGS3162	BC+OC	c.2735_2738del	p.(Lys912Metfs*87)	10	Frame_Shift_Del	17	41244810	41244813	TTCT	-	Included	BRCA1 c.2282 to c.4071
BRCA1	CGS3229	OC	c.53T>G	p.(Met18Arg)	2	Missense_mutation	17	41276061	41276061	A	C	Included	BRCA1 5' to c.2281
BRCA1	CGS3233	BC+OC	c.5365_5366delinsA	p.(Ala1789Ilefs*4)	21	Frame_Shift_Del	17	41201178	41201179	GC	T	Included	BRCA1 c.4072 to 3'
BRCA1	CGS3309	OC	c.2143_2155delinsTCTTT	p.(Thr715Serfs*8)	10	Frame_Shift_Del_Ins	17	41245393	41245405	TAAGTTCACTGGT	AAAGA	Included	BRCA1 5' to c.2281
BRCA1	CGS3350	OC	c.2726dup	p.(Asn909Lysfs*6)	10	Frame_Shift_Ins	17	41244822	41244822	-	T	Included	BRCA1 c.2282 to c.4071
BRCA1	CGS3479	BC	c.5335del	p.(Gln1779Asnfs*14)	21	Frame_Shift_Del	17	41201209	41201209	G	-	Included	BRCA1 c.4072 to 3'
BRCA1	CGS3506	OC	c.2726dup	p.(Asn909Lysfs*6)	10	Frame_Shift_Ins	17	41244822	41244822	-	T	Included	BRCA1 c.2282 to c.4071
BRCA1	CGS3513	OC	c.5074+3A>G	-	16 (intron)	Splice_Region	17	41219622	41219622	T	C	Included	BRCA1 c.4072 to 3'
BRCA1	CGS3552	OC	c.3331C>T	p.(Gln1111*)	10	Nonsense_mutation	17	41244217	41244217	G	A	Included	BRCA1 c.2282 to c.4071
BRCA1	CGS3555	BC	c.2713C>T	p.(Gln905*)	10	Nonsense_mutation	17	41244835	41244835	G	A	Included	BRCA1 c.2282 to c.4071
BRCA1	CGS3603	BC	c.4372C>T	p.(Gln1458*)	13	Nonsense_mutation	17	41228617	41228617	G	A	Included	BRCA1 c.4072 to 3'
BRCA1	CGS3649	OC	c.981_982del	p.(Cys328*)	10	Nonsense_mutation	17	41246566	41246567	AT	-	Included	BRCA1 5' to c.2281
BRCA1	CGS3681	OC	c.2719_2722del	p.(Glu907Lysfs*92)	10	Frame_Shift_Del	17	41244826	41244829	CTTC	-	Included	BRCA1 c.2282 to c.4071
BRCA1	CGS3683	OC	c.3661G>T	p.(Glu1221*)	10	Nonsense_mutation	17	41243887	41243887	C	A	Included	BRCA1 c.2282 to c.4071
BRCA1	CGS3704	OC	c.2726dup	p.(Asn909Lysfs*6)	10	Frame_Shift_Ins	17	41244822	41244822	-	T	Included	BRCA1 c.2282 to c.4071
BRCA1	CGS3752	BC	c.191G>C	p.(Cys64Ser)	4	Missense_mutation	17	41258494	41258494	C	G	Included	BRCA1 5' to c.2281
BRCA1	CGS3753	BC	c.68_69del	p.(Glu23Valfs*17)	2	Frame_Shift_Del	17	41276045	41276046	CT	-	Included	BRCA1 5' to c.2281
BRCA1	CGS3844	BC+OC	c.5075-2A>G	-	17 (intron)	Splice_Site	17	41215970	41215970	T	C	Included	BRCA1 c.4072 to 3'
BRCA1	CGS3902	BC	c.66dup	p.(Glu23Argfs*18)	2	Frame_Shift_Ins	17	41276048	41276048	-	T	Included	BRCA1 5' to c.2281
BRCA1	CGS3913	BC	c.442-22_442-13del	-	7 (intron)	Splice_Region	17	41251910	41251919	GTAAAGAACA	-	Included	BRCA1 5' to c.2281
BRCA1	CGS4019	OC	c.3607C>T	p.(Arg1203*)	10	Nonsense_mutation	17	41243941	41243941	G	A	Included	BRCA1 c.2282 to c.4071
BRCA1	CGS4024	BC	c.442-22_442-13del	-	7 (intron)	Splice_Region	17	41251910	41251919	GTAAAGAACA	-	Included	BRCA1 5' to c.2281
BRCA1	CGS4173	OC	c.5353C>T	p.(Gln1785*)	21	Nonsense_mutation	17	41201191	41201191	G	A	Included	BRCA1 c.4072 to 3'
BRCA1	CGS4206	BC+OC	c.3661G>T	p.(Glu1221*)	10	Nonsense_mutation	17	41243887	41243887	C	A	Included	BRCA1 c.2282 to c.4071
BRCA1	CGS4220	OC	c.4372C>T	p.(Gln1458*)	13	Nonsense_mutation	17	41228617	41228617	G	A	Included	BRCA1 c.4072 to 3'
BRCA1	CGS4352	BC+OC	c.3627dup	p.(Glu1210Argfs*9)	10	Nonsense_mutation	17	41243921	41243921	-	T	Included	BRCA1 c.2282 to c.4071
BRCA1	MGC0004GC	OC	c.2726dup	p.(Asn909Lysfs*6)	10	Frame_Shift_Ins	17	41244822	41244822	-	T	Included	BRCA1 c.2282 to c.4071
BRCA1	MGC0009GC	OC	c.470_471del	p.(Ser157*)	7	Nonsense_mutation	17	41251868	41251869	AG	-	Included	BRCA1 5' to c.2281
BRCA1	MGC0013GC	OC	c.3607C>T	p.(Arg1203*)	10	Nonsense_mutation	17	41243941	41243941	G	A	Included	BRCA1 c.2282 to c.4071
BRCA1	MGC0015GC	OC	c.3257T>A	p.(Leu1086*)	10	Nonsense_mutation	17	41244291	41244291	A	T	Included	BRCA1 c.2282 to c.4071
BRCA1	MGC0062GC	OC	c.182G>A	p.(Cys61Tyr)	4	Missense_mutation	17	41258503	41258503	C	T	Included	BRCA1 5' to c.2281
BRCA1	MGC0129GC	OC	c.856G>T	p.(Glu286*)	10	Nonsense_mutation	17	41246692	41246692	C	A	Included	BRCA1 5' to c.2281
BRCA1	MGC0132GC	OC	c.4484+1G>A	-	13 (intron)	Splice_Site	17	41228504	41228504	C	T	Included	BRCA1 c.4072 to 3'
BRCA1	MGC0151GC	OC	c.61del	p.(Ile21Serfs*2)	2	Frame_Shift_Del	17	41276053	41276053	T	-	Included	BRCA1 5' to c.2281
BRCA1	MGC0179GC	OC	c.2110_2111del	p.(Asn704Cysfs*7)	10	Frame_Shift_Del	17	41245437	41245438	TT	-	Included	BRCA1 5' to c.2281
BRCA1	MGC0197GC	OC	c.2193dupA	p.(Glu732Argfs*8)	10	Frame_Shift_Ins	17	41245355	41245355	-	T	Included	BRCA1 5' to c.2281
BRCA1	MGC0202	OC	c.5165C>T	p.(Ser1722Phe)	18	Missense_mutation	17	41215378	41215378	G	A	Included	BRCA1 c.4072 to 3'
BRCA1	MGC0205GC	OC	c.3323_3326del	p.(Ile1108Lysfs*8)	10	Frame_Shift_Del	17	41244222	41244225	TTTA	-	Included	BRCA1 c.2282 to c.4071
BRCA1	MGC0220GC	OC	c.2726dup	p.(Asn909Lysfs*6)	10	Frame_Shift_Ins	17	41244822	41244822	-	T	Included	BRCA1 c.2282 to c.4071
BRCA1	MGC0222GC	OC	c.3381T>A	p.(Tyr1127*)	10	Nonsense_mutation	17	41244167	41244167	A	T	Included	BRCA1 c.2282 to c.4071
BRCA1	MGC0242GC	OC	c.5072C>A	p.(Thr1691Lys)	16	Missense_mutation	17	41219627	41219627	G	T	Included	BRCA1 c.4072 to 3'
BRCA1	MGC0285GC	BC+OC	c.3359_3363del	p.(Val1120Aspfs*11)	10	Frame_Shift_Del	17	41244185	41244189	ATTAA	-	Included	BRCA1 c.2282 to c.4071
BRCA1	MGC0289GC	OC	c.4872del	p.(Tyr1625Ilefs*8)	15	Frame_Shift_Del	17	41223059	41223059	C	-	Included	BRCA1 c.4072 to 3'
BRCA1	MGC0312GC	OC	c.784C>T	p.(Gln262*)	10	Nonsense_mutation	17	41246764	41246764	G	A	Included	BRCA1 5' to c.2281
BRCA1	MGC0321GC	OC	c.4834C>T	p.(Gln1612*)	15	Nonsense_mutation	17	41223097	41223097	G	A	Included	BRCA1 c.4072 to 3'
BRCA1	MGC0328GC	OC	c.115T>C	p.(Cys39Arg)	3	Missense_mutation	17	41267762	41267762	A	G	Included	BRCA1 5' to c.2281
BRCA1	MGC0329GC	OC	c.390C>G	p.(Tyr130*)	6	Nonsense_mutation	17	41256190	41256190	G	C	Included	BRCA1 5' to c.2281
BRCA1	MGC0341	BC+OC	c.5328dup	p.(Thr1777Hisfs*53)	20	Frame_Shift_Ins	17	41203084	41203084	-	G	Included	BRCA1 c.4072 to 3'
BRCA1	MGC0360GC	OC	c.4782del	p.(Ser1595Leufs*6)	15	Frame_Shift_Del	17	41223149	41223149	T	-	Included	BRCA1 c.4072 to 3'
BRCA1	MGC0362GC	BC+OC	c.4485-1G>A	-	14 (intron)	Splice_Site	17	41226539	41226539	C	T	Included	BRCA1 c.4072 to 3'
BRCA1	MGC0383GC	OC	c.5503del	p.(Arg1835Glufs*8)	23	Frame_Shift_Del	17	41197784	41197784	G	-	Included	BRCA1 c.4072 to 3'
BRCA1	MGC0446GC	OC	c.5165C>T	p.(Ser1722Phe)	18	Missense_mutation	17	41215378	41215378	G	A	Included	BRCA1 c.4072 to 3'
BRCA1	MGC0455GC	OC	c.3286C>T	p.(Gln1096*)	10	Nonsense_mutation	17	41244262	41244262	G	A	Included	BRCA1 c.2282 to c.4071
BRCA1	MGC0496GC	OC	c.3286C>T	p.(Gln1096*)	10	Nonsense_mutation	17	41244262	41244262	G	A	Included	BRCA1 c.2282 to c.4071
BRCA1	MGC0518GC	OC	c.2059C>T	p.(Gln687*)	10	Nonsense_mutation	17	41245489	41245489	G	A	Included	BRCA1 5' to c.2281
BRCA1	MGC0524GC	OC	c.68_69del	p.(Glu23Valfs*17)	2	Frame_Shift_Del	17	41276045	41276046	CT	-	Included	BRCA1 5' to c.2281
BRCA1	MGC0525GC	OC	c.3856del	p.(Ser1286Valfs*21)	10	Frame_Shift_Del	17	41243692	41243692	T	-	Included	BRCA1 c.2282 to c.4071
BRCA1	MGC0543GC	OC	c.5098A>G	p.(Thr1700Ala)	17	Missense_mutation	17	41215945	41215945	T	C	Included	BRCA1 c.4072 to 3'
BRCA1	MGC0546GC	OC	c.4822dup	p.(Ala1608Glyfs*14)	15	Frame_Shift_Ins	17	41223109	41223109	-	C	Included	BRCA1 c.4072 to 3'
BRCA1	MGC0592GC	OC	c.68_69del	p.(Glu23Valfs*17)	2	Frame_Shift_Del	17	41276045	41276046	CT	-	Included	BRCA1 5' to c.2281
BRCA1	MGC0596GC	OC	c.3856del	p.(Ser1286Valfs*21)	10	Frame_Shift_Del	17	41243692	41243692	T	-	Included	BRCA1 c.2282 to c.4071
BRCA1	MGC0600GC	OC	c.2766del	p.(Val923Leufs*77)	10	Frame_Shift_Del	17	41244782	41244782	T	-	Included	BRCA1 c.2282 to c.4071
BRCA1	MGC0615GC	OC	c.2059C>T	p.(Gln687*)	10	Nonsense_mutation	17	41245489	41245489	G	A	Included	BRCA1 5' to c.2281
BRCA1	MYF0079GC	BC	c.470_471del	p.(Ser157*)	7	Nonsense_mutation	17	41251868	41251869	AG	-	Included	BRCA1 5' to c.2281
BRCA1	MYF0094GC@SPP	BC	c.218dupT	p.(Gln74Thrfs*7)	5	Frame_Shift_Ins	17	41256968	41256968	-	A	Included	BRCA1 5' to c.2281
BRCA1	MYF012GC	BC+OC	c.3228_3229del	p.(Gly1077Alafs*8)	10	Frame_Shift_Del	17	41244319	41244320	CT	-	Included	BRCA1 c.2282 to c.4071
BRCA1	MYF0145GC	BC	c.2635G>T	p.(Glu879*)	10	Nonsense_mutation	17	41244913	41244913	C	A	Included	BRCA1 c.2282 to c.4071
BRCA1	MYF0155	BC	c.3226del	p.(Arg1076Glufs*5)	10	Frame_Shift_Del	17	41244322	41244322	T	-	Included	BRCA1 c.2282 to c.4071
BRCA1	MYF0495	BC	c.3228_3229del	p.(Gly1077Alafs*8)	10	Frame_Shift_Del	17	41244319	41244320	CT	-	Included	BRCA1 c.2282 to c.4071
BRCA1	OVC014	OC	c.1492dup	p.(Leu498Profs*4)	10	Frame_Shift_Ins	17	41246056	41246056	-	T	Included	BRCA1 5' to c.2281
BRCA1	OVC0204GC	BC+OC	c.5108A>G	p.(Tyr1703Cys)	17	Missense_mutation	17	41215935	41215935	T	C	Included	BRCA1 c.4072 to 3'
BRCA1	OVC0253GC	OC	c.5503C>T	p.(Arg1835*)	23	Nonsense_mutation	17	41197784	41197784	G	A	Included	BRCA1 c.4072 to 3'
BRCA1	OVC0317	OC	c.3461T>G	p.(Leu1154*)	10	Nonsense_mutation	17	41244087	41244087	A	C	Included	BRCA1 c.2282 to c.4071
BRCA1	OVC0336GC	OC	c.1881_1884del	p.(Ser628Glufs*3)	10	Frame_Shift_Del	17	41245664	41245667	ACTG	-	Included	BRCA1 5' to c.2281
BRCA1	OVC0363GC	OC	c.2726dup	p.(Asn909Lysfs*6)	10	Frame_Shift_Ins	17	41244822	41244822	-	T	Included	BRCA1 c.2282 to c.4071
BRCA1	OVC059GC	BC+OC	c.135-1G>C	-	4 (intron)	Splice_Site	17	41258551	41258551	C	G	Included	BRCA1 5' to c.2281
BRCA1	OVC076GC	OC	c.4327C>T	p.(Arg1443*)	12	Nonsense_mutation	17	41234451	41234451	G	A	Included	BRCA1 c.4072 to 3'
BRCA1	OVC087	BC+OC	c.3661G>T	p.(Glu1221*)	10	Nonsense_mutation	17	41243887	41243887	C	A	Included	BRCA1 c.2282 to c.4071
BRCA1	OVC119	OC	c.2726dup	p.(Asn909Lysfs*6)	10	Frame_Shift_Ins	17	41244822	41244822	-	T	Included	BRCA1 c.2282 to c.4071
BRCA1	OVC129	OC	c.5299del	p.(Cys1767Valfs*26)	20	Frame_Shift_Del	17	41203113	41203113	A	-	Included	BRCA1 c.4072 to 3'
BRCA1	OVC137GC	OC	c.2635G>T	p.(Glu879*)	10	Nonsense_mutation	17	41244913	41244913	C	A	Included	BRCA1 c.2282 to c.4071
BRCA1	OVC139	OC	c.5153-1G>A	-	18 (intron)	Splice_Site	17	41215391	41215391	C	T	Included	BRCA1 c.4072 to 3'
BRCA1	OVC174GC	OC	c.3333del	p.(Glu1112Asnfs*5)	10	Frame_Shift_Del	17	41244215	41244215	T	-	Included	BRCA1 c.2282 to c.4071
BRCA1	OVC195GC	OC	c.1996del	p.(Leu666Tyrfs*35)	10	Frame_Shift_Del	17	41245552	41245552	G	-	Included	BRCA1 5' to c.2281
BRCA1	OVC205	OC	c.829_830del	p.(Asn277Tyrfs*9)	10	Frame_Shift_Del	17	41246718	41246719	TT	-	Included	BRCA1 5' to c.2281
BRCA1	OVC219	OC	c.3893C>A	p.(Ser1298*)	10	Nonsense_mutation	17	41243655	41243655	G	T	Included	BRCA1 c.2282 to c.4071
BRCA1	OVC220GC	OC	c.2059C>T	p.(Gln687*)	10	Nonsense_mutation	17	41245489	41245489	G	A	Included	BRCA1 5' to c.2281
BRCA1	OVC242GC	BC+OC	c.5332+1G>A	-	20 (intron)	Splice_Site	17	41203079	41203079	C	T	Included	BRCA1 c.4072 to 3'
BRCA1	OVC293GC	BC+OC	c.65T>G	p.(Leu22*)	2	Nonsense_mutation	17	41276049	41276049	A	C	Included	BRCA1 5' to c.2281
BRCA1	OVC335GC	OC	c.2635G>T	p.(Glu879*)	10	Nonsense_mutation	17	41244913	41244913	C	A	Included	BRCA1 c.2282 to c.4071
BRCA1	SD0038GC	BC	c.470_471del	p.(Ser157*)	7	Nonsense_mutation	17	41251868	41251869	AG	-	Included	BRCA1 5' to c.2281
BRCA1	SD0092GC	BC	c.3770_3771del	p.(Glu1257Glyfs*9)	10	Frame_Shift_Del	17	41243777	41243778	CT	-	Included	BRCA1 c.2282 to c.4071
BRCA1	SD0126GC	BC	c.686_687del	p.(Ser229*)	10	Nonsense_mutation	17	41246861	41246862	AG	-	Included	BRCA1 5' to c.2281
BRCA1	SD0128	BC	c.3869_3870delAA	p.(Lys1290Metfs*4)	10	Frame_Shift_Del	17	41243678	41243679	TT	-	Included	BRCA1 c.2282 to c.4071
BRCA1	SD0140	BC	c.3008_3009del	p.(Phe1003*)	10	Nonsense_mutation	17	41244539	41244540	AA	-	Included	BRCA1 c.2282 to c.4071
BRCA1	SD0154GC	BC	c.66dup	p.(Glu23Argfs*18)	2	Frame_Shift_Ins	17	41276048	41276048	-	T	Included	BRCA1 5' to c.2281
BRCA1	SD0242GC	BC	c.5211_5212del	p.(Gly1738Argfs*91)	19	Frame_Shift_Del	17	41209134	41209135	CT	-	Included	BRCA1 c.4072 to 3'
BRCA1	SD0245GC	BC	c.726del	p.(Ser242Argfs*5)	10	Frame_Shift_Del	17	41246822	41246822	A	-	Included	BRCA1 5' to c.2281
BRCA1	SD0264	BC	c.4562_4567delinsGAGGAGCT	p.(Asn1521Argfs*28)	14	Frame_Shift_Del_Ins	17	41226456	41226461	GGTAGT	AGCTCCTC	Included	BRCA1 c.4072 to 3'
BRCA1	SD0293@BRC1281	BC	c.1104del	p.(Asp369Metfs*5)	10	Frame_Shift_Del	17	41246444	41246444	T	-	Included	BRCA1 5' to c.2281
BRCA1	SD0342	BC	c.5072C>A	p.(Thr1691Lys)	16	Missense_mutation	17	41219627	41219627	G	T	Included	BRCA1 c.4072 to 3'
BRCA1	SD0424	BC	c.3770_3771del	p.(Glu1257Glyfs*9)	10	Frame_Shift_Del	17	41243777	41243778	CT	-	Included	BRCA1 c.2282 to c.4071
BRCA1	SD0457	BC	c.2635G>T	p.(Glu879*)	10	Nonsense_mutation	17	41244913	41244913	C	A	Included	BRCA1 c.2282 to c.4071
BRCA1	SD0594GC	BC	c.2635G>T	p.(Glu879*)	10	Nonsense_mutation	17	41244913	41244913	C	A	Included	BRCA1 c.2282 to c.4071
BRCA1	SD0643GC	BC	c.190T>C	p.(Cys64Arg)	4	Missense_mutation	17	41258495	41258495	A	G	Included	BRCA1 5' to c.2281
BRCA1	SD0704GC	BC	c.726del	p.(Ser242Argfs*5)	10	Frame_Shift_Del	17	41246822	41246822	A	-	Included	BRCA1 5' to c.2281
BRCA1	SD0723@MYF003	BC	c.1961dup	p.(Tyr655Valfs*18)	10	Frame_Shift_Ins	17	41245587	41245587	-	T	Included	BRCA1 5' to c.2281
BRCA1	SD0733	BC	c.3157G>T	p.(Glu1053*)	10	Nonsense_mutation	17	41244391	41244391	C	A	Included	BRCA1 c.2282 to c.4071
BRCA1	SD0901	BC	c.3424del	p.(Ala1142Hisfs*13)	10	Frame_Shift_Del	17	41244124	41244124	C	-	Included	BRCA1 c.2282 to c.4071
BRCA1	SD1008GC	BC	c.4372C>T	p.(Gln1458*)	13	Nonsense_mutation	17	41228617	41228617	G	A	Included	BRCA1 c.4072 to 3'
BRCA1	SD1024GC	BC	c.5332+1G>A	-	20 (intron)	Splice_Site	17	41203079	41203079	C	T	Included	BRCA1 c.4072 to 3'
BRCA1	SD1177GC	BC	c.5406+1_5406+3delGTA	-	21 (intron)	Splice_Site	17	41201135	41201137	TAC	-	Included	BRCA1 c.4072 to 3'
BRCA1	SD1188GC	BC	c.4987-2A>G	-	16 (intron)	Splice_Site	17	41219714	41219714	T	C	Included	BRCA1 c.4072 to 3'
BRCA1	SD1283GC	BC	c.3661G>T	p.(Glu1221*)	10	Nonsense_mutation	17	41243887	41243887	C	A	Included	BRCA1 c.2282 to c.4071
BRCA1	SD1488	BC	c.66dup	p.(Glu23Argfs*18)	2	Frame_Shift_Ins	17	41276048	41276048	-	T	Included	BRCA1 5' to c.2281
BRCA1	SD1910	BC	c.2635G>T	p.(Glu879*)	10	Nonsense_mutation	17	41244913	41244913	C	A	Included	BRCA1 c.2282 to c.4071
BRCA1	SD1929GC	BC	c.182G>A	p.(Cys61Tyr)	4	Missense_mutation	17	41258503	41258503	C	T	Included	BRCA1 5' to c.2281
BRCA1_LGR	BRC0748	BC	Exon 13_15 del	-	13_15	LGR	17					LGR	BRCA1 c.4072 to 3'
BRCA1_LGR	BRC0776	BC	Exon 1_14 del	-	1_14	LGR	17					LGR	BRCA1 5' to c.2281
BRCA1_LGR	BRC1033	BC	Exon 21_22 del	-	21_22	LGR	17					LGR	BRCA1 c.4072 to 3'
BRCA1_LGR	BRC1354	BC	Exon 3 del	-	3	LGR	17					LGR	BRCA1 5' to c.2281
BRCA1_LGR	BRC1410	BC	Exon 21_22 del	-	21_22	LGR	17					LGR	BRCA1 c.4072 to 3'
BRCA1_LGR	BRC1856	BC	Exon 21_24 del	-	21_24	LGR	17					LGR	BRCA1 c.4072 to 3'
BRCA1_LGR	CGS0006	OC	Exon 4_6 dup	-	4_6	LGR	17					LGR	BRCA1 5' to c.2281
BRCA1_LGR	CGS0337	OC	Exon 2 del	-	2	LGR	17					LGR	BRCA1 5' to c.2281
BRCA1_LGR	CGS3234	BC	Exon 1_5 del	-	1_5	LGR	17					LGR	BRCA1 5' to c.2281
BRCA1_LGR	CGS3819	BC	Exon 16_19 del	-	16_19	LGR	17					LGR	BRCA1 c.4072 to 3'
BRCA1_LGR	CGS4010	BC	Exon 1_3 del	-	1_2	LGR	17					LGR	BRCA1 5' to c.2281
BRCA1_LGR	CGS4016	BC+OC	Exon 7 dup	-	7	LGR	17					LGR	BRCA1 5' to c.2281
BRCA1_LGR	CGS4082	OC	Exon 12 dup	-	12	LGR	17					LGR	BRCA1 c.4072 to 3'
BRCA1_LGR	CGS4345	BC	Exon 1_2 del	-	1_2	LGR	17					LGR	BRCA1 5' to c.2281
BRCA1_LGR	MGC0006GC	OC	Exon 5_7 del	-	5_7	LGR	17					LGR	BRCA1 5' to c.2281
BRCA1_LGR	MGC0177GC	OC	Exon 1_2 del	-	1_2	LGR	17					LGR	BRCA1 5' to c.2281
BRCA1_LGR	MGC0239GC	OC	Exon 1_2 del	-	1_2	LGR	17					LGR	BRCA1 5' to c.2281
BRCA1_LGR	MGC0258GC	OC	Exon 21_22 del	-	21_22	LGR	17					LGR	BRCA1 c.4072 to 3'
BRCA1_LGR	OVC163GC	OC	Exon 3 del	-	3	LGR	17					LGR	BRCA1 5' to c.2281
BRCA1_LGR	OVC326GC	OC	Exon 1_17 del	-	1_17	LGR	17					LGR	BRCA1 5' to c.2281
BRCA1_LGR	SD0034	BC	Exon 13 dup	-	13	LGR	17					LGR	BRCA1 c.4072 to 3'
BRCA1_LGR	SD0040GC	BC	Exon 21_22 del	-	21_22	LGR	17					LGR	BRCA1 c.4072 to 3'
BRCA2	1-0076-AB	BC	c.5656C>T	p.(Gln1886*)	11	Nonsense_mutation	13	32914148	32914148	C	T	Included	BRCA2 c.2831 to c.6401
BRCA2	1-0097-CY	BC	c.2442del	p.(Met815Trpfs*10)	11	Frame_Shift_Del	13	32910934	32910934	C	-	Included	BRCA2 5' to c.2830
BRCA2	1-0118-YY	BC	c.7379_7382del	p.(Asn2460Thrfs*8)	14	Frame_Shift_Del	13	32929369	32929372	ACAA	-	Included	BRCA2 c.6402 to 3'
BRCA2	1-0254-LC	BC	c.9097del	p.(Thr3033Leufs*29)	23	Frame_Shift_Del	13	32954030	32954030	A	-	Included	BRCA2 c.6402 to 3'
BRCA2	1-0341-NB	BC	c.2808_2811del	p.(Ala938Profs*21)	11	Frame_Shift_Del	13	32911300	32911303	ACAA	-	Included	BRCA2 5' to c.2830
BRCA2	1-0457-OP	BC	c.8488-2A>G	-	20 (intron)	Splice_Site	13	32945091	32945091	A	G	Included	BRCA2 c.6402 to 3'
BRCA2	1-0482-HM	BC	c.2095_2096del	p.(Gln699Valfs*8)	11	Frame_Shift_Del	13	32910587	32910588	CA	-	Included	BRCA2 5' to c.2830
BRCA2	1-0484-VR	BC	c.4638del	p.(Phe1546Leufs*22)	11	Frame_Shift_Del	13	32913130	32913130	T	-	Included	BRCA2 c.2831 to c.6401
BRCA2	1-0499-YS	BC	c.4471_4474del	p.(Leu1491Lysfs*12)	11	Frame_Shift_Del	13	32912963	32912966	CTGA	-	Included	BRCA2 c.2831 to c.6401
BRCA2	1-0550-BB	BC	c.2471_2476del	p.(Leu824*)	11	Nonsense_mutation	13	32910963	32910968	TAAATG	-	Included	BRCA2 5' to c.2830
BRCA2	1-0595-DB	BC	c.9027T>G	p.(Tyr3009*)	23	Nonsense_mutation	13	32953960	32953960	T	G	Included	BRCA2 c.6402 to 3'
BRCA2	1-0612-AB	BC	c.9027T>G	p.(Tyr3009*)	23	Nonsense_mutation	13	32953960	32953960	T	G	Included	BRCA2 c.6402 to 3'
BRCA2	1-0621-NB	BC	c.1763_1766del	p.(Asn588Serfs*25)	10	Frame_Shift_Del	13	32907378	32907381	ATAA	-	Included	BRCA2 5' to c.2830
BRCA2	1-0639-LS	BC	c.1893delT	p.(Phe631Leufs*13)	10	Frame_Shift_Del	13	32907508	32907508	T	-	Included	BRCA2 5' to c.2830
BRCA2	1-0884-OK	BC	c.9117G>T	p.(Pro3039=)	23	Synonymous	13	32954050	32954050	G	T	Included	BRCA2 c.6402 to 3'
BRCA2	1-0885-CS	BC	c.3716_3717del	p.(Lys1239Thrfs*3)	11	Frame_Shift_Del	13	32912208	32912209	AA	-	Included	BRCA2 c.2831 to c.6401
BRCA2	1-0933-CS	BC	c.1763_1766del	p.(Asn588Serfs*25)	10	Frame_Shift_Del	13	32907378	32907381	ATAA	-	Included	BRCA2 5' to c.2830
BRCA2	1-1042-CL	BC	c.1773_1776del	p.(Ile591Metfs*22)	10	Frame_Shift_Del	13	32907388	32907391	TTAT	-	Included	BRCA2 5' to c.2830
BRCA2	1-1131-LC	BC	c.1117C>T	p.(Gln373*)	10	Nonsense_mutation	13	32906732	32906732	C	T	Included	BRCA2 5' to c.2830
BRCA2	1-1174-YC	BC	c.2808_2811del	p.(Ala938Profs*21)	11	Frame_Shift_Del	13	32911300	32911303	ACAA	-	Included	BRCA2 5' to c.2830
BRCA2	1-1175-TL	BC	c.4415_4418del	p.(Lys1472Thrfs*6)	11	Frame_Shift_Del	13	32912907	32912910	AGAA	-	Included	BRCA2 c.2831 to c.6401
BRCA2	1-1292-AB	BC	c.9027T>G	p.(Tyr3009*)	23	Nonsense_mutation	13	32953960	32953960	T	G	Included	BRCA2 c.6402 to 3'
BRCA2	1-1410-LQ	BC	c.6547del	p.(Glu2183Asnfs*8)	11	Frame_Shift_Del	13	32915039	32915039	G	-	Included	BRCA2 c.6402 to 3'
BRCA2	1-1416-NA	BC	c.3109C>T	p.(Gln1037*)	11	Nonsense_mutation	13	32911601	32911601	C	T	Included	BRCA2 c.2831 to c.6401
BRCA2	1-1521-TS	BC	c.9097dup	p.(Thr3033Asnfs*11)	23	Frame_Shift_Ins	13	32954030	32954030	-	A	Included	BRCA2 c.6402 to 3'
BRCA2	1-1561-LA	BC+OC	c.658_659del	p.(Val220Ilefs*4)	8	Frame_Shift_Del	13	32903606	32903607	GT	-	Included	BRCA2 5' to c.2830
BRCA2	1-1684-AS	BC	c.9097dup	p.(Thr3033Asnfs*11)	23	Frame_Shift_Ins	13	32954030	32954030	-	A	Included	BRCA2 c.6402 to 3'
BRCA2	1-1692-TP	BC	c.8585_8586del	p.(Leu2862Argfs*6)	20	Frame_Shift_Del	13	32945190	32945191	TA	-	Included	BRCA2 c.6402 to 3'
BRCA2	1-1730-RB	BC	c.6302dup	p.(Asn2101Lysfs*10)	11	Frame_Shift_Ins	13	32914794	32914794	-	A	Included	BRCA2 c.2831 to c.6401
BRCA2	1-1737-NB	BC	c.2140dup	p.(Glu714Glyfs*5)	11	Frame_Shift_Ins	13	32910632	32910632	-	G	Included	BRCA2 5' to c.2830
BRCA2	1-1762-QC	BC	c.5164_5165del	p.(Ser1722Tyrfs*4)	11	Frame_Shift_Del	13	32913656	32913657	AG	-	Included	BRCA2 c.2831 to c.6401
BRCA2	1-1777-JP	BC	c.6154del	p.(Ser2052Hisfs*18)	11	Frame_Shift_Del	13	32914646	32914646	T	-	Included	BRCA2 c.2831 to c.6401
BRCA2	1-1823-LW	BC	c.6448_6453delinsCAGAAAA	p.(Lys2150Glnfs*26)	11	Frame_Shift_Del	13	32914940	32914945	AAAGTT	CAGAAAA	Included	BRCA2 c.6402 to 3'
BRCA2	1-1826-SD	BC	c.3599_3600del	p.(Cys1200*)	11	Nonsense_mutation	13	32912091	32912092	GT	-	Included	BRCA2 c.2831 to c.6401
BRCA2	1-1897-TK	BC	c.5073dup	p.(Trp1692Metfs*3)	11	Frame_Shift_Del	13	32913565	32913565	-	A	Included	BRCA2 c.2831 to c.6401
BRCA2	1-1912-TL	BC	c.5722_5723del	p.(Leu1908Argfs*2)	11	Frame_Shift_Del	13	32914214	32914215	CT	-	Included	BRCA2 c.2831 to c.6401
BRCA2	1-2075-AY	BC	c.774_775del	p.(Glu260Serfs*15)	9	Frame_Shift_Del	13	32905148	32905149	AA	-	Included	BRCA2 5' to c.2830
BRCA2	1-2091-KS	BC	c.6405_6409del	p.(Asn2135Lysfs*3)	11	Frame_Shift_Del	13	32914897	32914901	CTTAA	-	Included	BRCA2 c.6402 to 3'
BRCA2	1-2211-LD	BC	c.956dup	p.(Asn319Lysfs*8)	10	Frame_Shift_Ins	13	32906571	32906571	-	A	Included	BRCA2 5' to c.2830
BRCA2	2-0020-TS	BC	c.4965C>A	p.(Tyr1655*)	11	Nonsense_mutation	13	32913457	32913457	C	A	Included	BRCA2 c.2831 to c.6401
BRCA2	2-0072-KK	BC	c.631+1G>A	-	7 (intron)	Splice_Site	13	32900751	32900751	G	A	Included	BRCA2 5' to c.2830
BRCA2	2-0149-CA	BC	c.9382C>T	p.(Arg3128*)	25	Nonsense_mutation	13	32968951	32968951	C	T	Included	BRCA2 c.6402 to 3'
BRCA2	2-0162-LS	BC	c.9401del	p.(Gly3134Alafs*29)	25	Frame_Shift_Del	13	32968970	32968970	G	-	Included	BRCA2 c.6402 to 3'
BRCA2	2-0348-YS	BC	c.9097dup	p.(Thr3033Asnfs*11)	23	Frame_Shift_Ins	13	32954030	32954030	-	A	Included	BRCA2 c.6402 to 3'
BRCA2	2-0352-TS	BC	c.1763_1766del	p.(Asn588Serfs*25)	10	Frame_Shift_Del	13	32907378	32907381	ATAA	-	Included	BRCA2 5' to c.2830
BRCA2	2-0438-TT	BC	c.2275del	p.(Leu759Phefs*13)	11	Frame_Shift_Del	13	32910767	32910767	C	-	Included	BRCA2 5' to c.2830
BRCA2	2-0489-HB	BC	c.2140dup	p.(Glu714Glyfs*5)	11	Frame_Shift_Ins	13	32910632	32910632	-	G	Included	BRCA2 5' to c.2830
BRCA2	2-0696-HZ	BC	c.6952C>T	p.(Arg2318*)	13	Nonsense_mutation	13	32920978	32920978	C	T	Included	BRCA2 c.6402 to 3'
BRCA2	2-0812-KM	BC	c.2808_2811del	p.(Ala938Profs*21)	11	Frame_Shift_Del	13	32911300	32911303	ACAA	-	Included	BRCA2 5' to c.2830
BRCA2	2-0821-LP	BC	c.9401del	p.(Gly3134Alafs*29)	25	Frame_Shift_Del	13	32968970	32968970	G	-	Included	BRCA2 c.6402 to 3'
BRCA2	2-1278-TS	BC	c.5576_5579del	p.(Ile1859Lysfs*3)	11	Frame_Shift_Del	13	32914068	32914071	TTAA	-	Included	BRCA2 c.2831 to c.6401
BRCA2	2-1340-MA	BC	c.9380G>A	p.(Trp3127*)	25	Nonsense_mutation	13	32968949	32968949	G	A	Included	BRCA2 c.6402 to 3'
BRCA2	2-1376-NC	BC	c.2808_2811del	p.(Ala938Profs*21)	11	Frame_Shift_Del	13	32911300	32911303	ACAA	-	Included	BRCA2 5' to c.2830
BRCA2	3-0033-LL	BC	c.9097dup	p.(Thr3033Asnfs*11)	23	Frame_Shift_Ins	13	32954030	32954030	-	A	Included	BRCA2 c.6402 to 3'
BRCA2	3-0252-RK	BC	c.3362C>G	p.(Ser1121*)	11	Nonsense_mutation	13	32911854	32911854	C	G	Included	BRCA2 c.2831 to c.6401
BRCA2	3-0332-TC	BC	c.774_775del	p.(Glu260Serfs*15)	9	Frame_Shift_Del	13	32905148	32905149	AA	-	Included	BRCA2 5' to c.2830
BRCA2	3-0455-CE	BC	c.3847_3848del	p.(Val1283Lysfs*2)	11	Frame_Shift_Del	13	32912339	32912340	GT	-	Included	BRCA2 c.2831 to c.6401
BRCA2	4-0142-AB	BC	c.774_775del	p.(Glu260Serfs*15)	9	Frame_Shift_Del	13	32905148	32905149	AA	-	Included	BRCA2 5' to c.2830
BRCA2	4-0199-ZB	BC	c.5682C>A	p.(Tyr1894*)	11	Nonsense_mutation	13	32914174	32914174	C	A	Included	BRCA2 c.2831 to c.6401
BRCA2	4-0719-BT	BC	c.8869C>T	p.(Gln2957*)	22	Nonsense_mutation	13	32953568	32953568	C	T	Included	BRCA2 c.6402 to 3'
BRCA2	4-0946-PS	BC	c.3716_3717del	p.(Lys1239Thrfs*3)	11	Frame_Shift_Del	13	32912208	32912209	AA	-	Included	BRCA2 c.2831 to c.6401
BRCA2	4-1016-TS	BC	c.2175del	p.(Val726Phefs*4)	11	Frame_Shift_Del	13	32910667	32910667	A	-	Included	BRCA2 5' to c.2830
BRCA2	4-1037-SD	BC	c.5054C>A	p.(Ser1685*)	11	Nonsense_mutation	13	32913546	32913546	C	A	Included	BRCA2 c.2831 to c.6401
BRCA2	4-1144-NB	BC	c.2808_2811del	p.(Ala938Profs*21)	11	Frame_Shift_Del	13	32911300	32911303	ACAA	-	Included	BRCA2 5' to c.2830
BRCA2	4-1178-RB	BC	c.3109C>T	p.(Gln1037*)	11	Nonsense_mutation	13	32911601	32911601	C	T	Included	BRCA2 c.2831 to c.6401
BRCA2	4-1410-RB	BC	c.9027T>G	p.(Tyr3009*)	23	Nonsense_mutation	13	32953960	32953960	T	G	Included	BRCA2 c.6402 to 3'
BRCA2	6-0159-TL	BC	c.9117G>T	p.(Pro3039=)	23	Synonymous	13	32954050	32954050	G	T	Included	BRCA2 c.6402 to 3'
BRCA2	6-0229-LW	BC	c.771_775del	p.(Asn257Lysfs*17)	9	Frame_Shift_Del	13	32905145	32905149	TCAAA	-	Included	BRCA2 5' to c.2830
BRCA2	6-0252-LY	BC	c.8961_8964del	p.(Ser2988Phefs*12)	23	Frame_Shift_Del	13	32953894	32953897	GAGT	-	Included	BRCA2 c.6402 to 3'
BRCA2	6-0322-NB	BC	c.6634_6637del	p.(Cys2212Leufs*16)	11	Frame_Shift_Del	13	32915126	32915129	TGTT	-	Included	BRCA2 c.6402 to 3'
BRCA2	6-0413-OB	BC	c.2808_2811del	p.(Ala938Profs*21)	11	Frame_Shift_Del	13	32911300	32911303	ACAA	-	Included	BRCA2 5' to c.2830
BRCA2	6-0545-TL	BC	c.6723dup	p.(Asp2242Argfs*3)	11	Frame_Shift_Ins	13	32915215	32915215	-	A	Included	BRCA2 c.6402 to 3'
BRCA2	6-0546-HB	BC	c.6468_6469dup	p.(Gln2157Leufs*12)	11	Frame_Shift_Ins	13	32914960	32914961	-	TC	Included	BRCA2 c.6402 to 3'
BRCA2	6-0560-DD	BC	c.5773C>T	p.(Gln1925*)	11	Nonsense_mutation	13	32914265	32914265	C	T	Included	BRCA2 c.2831 to c.6401
BRCA2	BRC0006	BC	c.5967dup	p.(Asp1990Argfs*13)	11	Frame_Shift_Ins	13	32914459	32914459	-	A	Included	BRCA2 c.2831 to c.6401
BRCA2	BRC0059	BC	c.6673del	p.(Thr2225Glnfs*4)	11	Frame_Shift_Del	13	32915165	32915165	A	-	Included	BRCA2 c.6402 to 3'
BRCA2	BRC0097	BC	c.2808_2811del	p.(Ala938Profs*21)	11	Frame_Shift_Del	13	32911300	32911303	ACAA	-	Included	BRCA2 5' to c.2830
BRCA2	BRC0111	BC	c.9097del	p.(Thr3033Leufs*29)	23	Frame_Shift_Del	13	32954030	32954030	A	-	Included	BRCA2 c.6402 to 3'
BRCA2	BRC0127	BC	c.7467dup	p.(Ile2490Tyrfs*7)	15	Frame_Shift_Ins	13	32930596	32930596	-	T	Included	BRCA2 c.6402 to 3'
BRCA2	BRC0146	BC	c.2636_2637del	p.(Ser879*)	11	Nonsense_mutation	13	32911128	32911129	CT	-	Included	BRCA2 5' to c.2830
BRCA2	BRC0218	BC	c.262_263del	p.(Leu88Alafs*12)	3	Frame_Shift_Del	13	32893408	32893409	CT	-	Included	BRCA2 5' to c.2830
BRCA2	BRC0245	BC	c.7007G>T	p.(Arg2336Leu)	13	Missense_mutation	13	32921033	32921033	G	T	Included	BRCA2 c.6402 to 3'
BRCA2	BRC0259	BC	c.7976+1G>A	-	17 (intron)	Splice_Site	13	32936831	32936831	G	A	Included	BRCA2 c.6402 to 3'
BRCA2	BRC0284	BC	c.6325_6326del	p.(Val2109*)	11	Frame_Shift_Del	13	32914817	32914818	GT	-	Included	BRCA2 c.2831 to c.6401
BRCA2	BRC0302	BC	c.8234_8237del	p.(Leu2745Glnfs*31)	18	Frame_Shift_Del	13	32937573	32937576	TGAC	-	Included	BRCA2 c.6402 to 3'
BRCA2	BRC0313	BC	c.3865_3868del	p.(Lys1289Alafs*3)	11	Frame_Shift_Del	13	32912357	32912360	AAAT	-	Included	BRCA2 c.2831 to c.6401
BRCA2	BRC0316	BC	c.6715G>T	p.(Glu2239*)	11	Nonsense_mutation	13	32915207	32915207	G	T	Included	BRCA2 c.6402 to 3'
BRCA2	BRC0318	BC	c.2471_2476del	p.(Leu824*)	11	Nonsense_mutation	13	32910963	32910968	TAAATG	-	Included	BRCA2 5' to c.2830
BRCA2	BRC0360	BC+OC	c.8869C>T	p.(Gln2957*)	22	Nonsense_mutation	13	32953568	32953568	C	T	Included	BRCA2 c.6402 to 3'
BRCA2	BRC0362	BC	c.956dup	p.(Asn319Lysfs*8)	10	Frame_Shift_Ins	13	32906571	32906571	-	A	Included	BRCA2 5' to c.2830
BRCA2	BRC0382	BC	c.9276T>G	p.(Tyr3092*)	25	Nonsense_mutation	13	32968845	32968845	T	G	Included	BRCA2 c.6402 to 3'
BRCA2	BRC0406	BC	c.2339C>G	p.(Ser780*)	11	Nonsense_mutation	13	32910831	32910831	C	G	Included	BRCA2 5' to c.2830
BRCA2	BRC0455@1199	BC	c.4872_4873del	p.(Glu1625Lysfs*13)	11	Frame_Shift_Del	13	32913364	32913365	TG	-	Included	BRCA2 c.2831 to c.6401
BRCA2	BRC0491@654	BC	c.4037_4038del	p.(Thr1346Serfs*5)	11	Frame_Shift_Del	13	32912529	32912530	CT	-	Included	BRCA2 c.2831 to c.6401
BRCA2	BRC0497	BC	c.262_263del	p.(Leu88Alafs*12)	3	Frame_Shift_Del	13	32893408	32893409	CT	-	Included	BRCA2 5' to c.2830
BRCA2	BRC0559	BC	c.5047C>T	p.(Gln1683*)	11	Nonsense_mutation	13	32913539	32913539	C	T	Included	BRCA2 c.2831 to c.6401
BRCA2	BRC0604	BC	c.1773_1776del	p.(Ile591Metfs*22)	10	Frame_Shift_Del	13	32907388	32907391	TTAT	-	Included	BRCA2 5' to c.2830
BRCA2	BRC0611	BC	c.9098_9099insA	p.(Gln3034Serfs*10)	23	Frame_Shift_Ins	13	32954031	32954032	-	A	Included	BRCA2 c.6402 to 3'
BRCA2	BRC0752	BC	c.809C>G	p.(Ser270*)	10	Nonsense_mutation	13	32906424	32906424	C	G	Included	BRCA2 5' to c.2830
BRCA2	BRC0768	BC	c.262_263del	p.(Leu88Alafs*12)	3	Frame_Shift_Del	13	32893408	32893409	CT	-	Included	BRCA2 5' to c.2830
BRCA2	BRC0769	BC	c.7558C>T	p.(Arg2520*)	15	Nonsense_mutation	13	32930687	32930687	C	T	Included	BRCA2 c.6402 to 3'
BRCA2	BRC0829	BC	c.5645C>A	p.(Ser1882*)	11	Nonsense_mutation	13	32914137	32914137	C	A	Included	BRCA2 c.2831 to c.6401
BRCA2	BRC0868	BC	c.5073dup	p.(Trp1692Metfs*3)	11	Frame_Shift_Del	13	32913565	32913565	-	A	Included	BRCA2 c.2831 to c.6401
BRCA2	BRC0916	BC	c.7133C>G	p.(Ser2378*)	14	Nonsense_mutation	13	32929123	32929123	C	G	Included	BRCA2 c.6402 to 3'
BRCA2	BRC0970	BC	c.6591_6592del	p.(Glu2198Asnfs*4)	11	Frame_Shift_Del	13	32915083	32915084	TG	-	Included	BRCA2 c.6402 to 3'
BRCA2	BRC1034	BC	c.262_263del	p.(Leu88Alafs*12)	3	Frame_Shift_Del	13	32893408	32893409	CT	-	Included	BRCA2 5' to c.2830
BRCA2	BRC1048	BC	c.5576_5579del	p.(Ile1859Lysfs*3)	11	Frame_Shift_Del	13	32914068	32914071	TTAA	-	Included	BRCA2 c.2831 to c.6401
BRCA2	BRC1079	BC	c.2808_2811del	p.(Ala938Profs*21)	11	Frame_Shift_Del	13	32911300	32911303	ACAA	-	Included	BRCA2 5' to c.2830
BRCA2	BRC1155	BC	c.5681dup	p.(Tyr1894*)	11	Nonsense_mutation	13	32914173	32914173	-	A	Included	BRCA2 c.2831 to c.6401
BRCA2	BRC1233	BC	c.262_263del	p.(Leu88Alafs*12)	3	Frame_Shift_Del	13	32893408	32893409	CT	-	Included	BRCA2 5' to c.2830
BRCA2	BRC1244	BC	c.6468_6469dup	p.(Gln2157Leufs*12)	11	Frame_Shift_Ins	13	32914960	32914961	-	TC	Included	BRCA2 c.6402 to 3'
BRCA2	BRC1245	BC	c.3599_3600del	p.(Cys1200*)	11	Nonsense_mutation	13	32912091	32912092	GT	-	Included	BRCA2 c.2831 to c.6401
BRCA2	BRC1310	BC	c.1813dup	p.(Ile605Asnfs*11)	10	Frame_Shift_Ins	13	32907428	32907428	-	A	Included	BRCA2 5' to c.2830
BRCA2	BRC1317	BC	c.5213_5216del	p.(Thr1738Ilefs*2)	11	Frame_Shift_Del	13	32913705	32913708	CTTA	-	Included	BRCA2 c.2831 to c.6401
BRCA2	BRC1369	BC	c.3957_3958del	p.(Asn1319Lysfs*3)	11	Frame_Shift_Del	13	32912449	32912450	TG	-	Included	BRCA2 c.2831 to c.6401
BRCA2	BRC1375	BC	c.7976+1G>A	-	17 (intron)	Splice_Site	13	32936831	32936831	G	A	Included	BRCA2 c.6402 to 3'
BRCA2	BRC1381	BC	c.3922G>T	p.(Glu1308*)	11	Nonsense_mutation	13	32912414	32912414	G	T	Included	BRCA2 c.2831 to c.6401
BRCA2	BRC1397	BC	c.631+1G>A	-	7 (intron)	Splice_Site	13	32900751	32900751	G	A	Included	BRCA2 5' to c.2830
BRCA2	BRC1427	BC	c.6405_6409del	p.(Asn2135Lysfs*3)	11	Frame_Shift_Del	13	32914897	32914901	CTTAA	-	Included	BRCA2 c.6402 to 3'
BRCA2	BRC1489	BC	c.2830A>T	p.(Lys944*)	11	Nonsense_mutation	13	32911322	32911322	A	T	Included	BRCA2 5' to c.2830
BRCA2	BRC1506	BC	c.9097del	p.(Thr3033Leufs*29)	23	Frame_Shift_Del	13	32954030	32954030	A	-	Included	BRCA2 c.6402 to 3'
BRCA2	BRC1507	BC	c.9097dup	p.(Thr3033Asnfs*11)	23	Frame_Shift_Ins	13	32954030	32954030	-	A	Included	BRCA2 c.6402 to 3'
BRCA2	BRC1549	BC	c.4037_4038del	p.(Thr1346Serfs*5)	11	Frame_Shift_Del	13	32912529	32912530	CT	-	Included	BRCA2 c.2831 to c.6401
BRCA2	BRC1564	BC	c.3680_3681del	p.(Leu1227Glnfs*5)	11	Frame_Shift_Del	13	32912172	32912173	TG	-	Included	BRCA2 c.2831 to c.6401
BRCA2	BRC1576	BC	c.9294C>A	p.(Tyr3098*)	25	Nonsense_mutation	13	32968863	32968863	C	A	Included	BRCA2 c.6402 to 3'
BRCA2	BRC1586	BC	c.774_775del	p.(Glu260Serfs*15)	9	Frame_Shift_Del	13	32905148	32905149	AA	-	Included	BRCA2 5' to c.2830
BRCA2	BRC1628	BC	c.5727_5728insG	p.(Asn1910Glufs*2)	11	Frame_Shift_Ins	13	32914219	32914220	-	G	Included	BRCA2 c.2831 to c.6401
BRCA2	BRC1701	BC	c.7673_7674del	p.(Glu2558Valfs*7)	16	Frame_Shift_Del	13	32931934	32931935	AG	-	Included	BRCA2 c.6402 to 3'
BRCA2	BRC1734	BC	c.2595del	p.(Glu866Lysfs*8)	11	Frame_Shift_Del	13	32911087	32911087	A	-	Included	BRCA2 5' to c.2830
BRCA2	BRC1946	BC	c.5967dup	p.(Asp1990Argfs*13)	11	Frame_Shift_Ins	13	32914459	32914459	-	A	Included	BRCA2 c.2831 to c.6401
BRCA2	BRC1955	BC	c.7516C>T	p.(Gln2506*)	15	Nonsense_mutation	13	32930645	32930645	C	T	Included	BRCA2 c.6402 to 3'
BRCA2	BRC2001	BC	c.262_263del	p.(Leu88Alafs*12)	3	Frame_Shift_Del	13	32893408	32893409	CT	-	Included	BRCA2 5' to c.2830
BRCA2	BRC2009	BC	c.4003G>T	p.(Glu1335*)	11	Nonsense_mutation	13	32912495	32912495	G	T	Included	BRCA2 c.2831 to c.6401
BRCA2	BRC2037	BC	c.262_263del	p.(Leu88Alafs*12)	3	Frame_Shift_Del	13	32893408	32893409	CT	-	Included	BRCA2 5' to c.2830
BRCA2	BRC2107	BC	c.9271_9274dup	p.(Tyr3092Cysfs*20)	25	Frame_Shift_Ins	13	32968840	32968843	-	GTCT	Included	BRCA2 c.6402 to 3'
BRCA2	BRC2123	BC	c.9670del	p.(Ile3224Tyrfs*25)	27	Frame_Shift_Del	13	32972320	32972320	A	-	Included	BRCA2 c.6402 to 3'
BRCA2	BRC2127	BC	c.9276T>G	p.(Tyr3092*)	25	Nonsense_mutation	13	32968845	32968845	T	G	Included	BRCA2 c.6402 to 3'
BRCA2	BRC2177	BC	c.4914dup	p.(Val1639Serfs*3)	11	Frame_Shift_Ins	13	32913406	32913406	-	A	Included	BRCA2 c.2831 to c.6401
BRCA2	BRC2203	BC	c.1855C>T	p.(Gln619*)	10	Nonsense_mutation	13	32907470	32907470	C	T	Included	BRCA2 5' to c.2830
BRCA2	BRC2259	BC	c.2808_2811del	p.(Ala938Profs*21)	11	Frame_Shift_Del	13	32911300	32911303	ACAA	-	Included	BRCA2 5' to c.2830
BRCA2	BRC2269	BC	c.262_263del	p.(Leu88Alafs*12)	3	Frame_Shift_Del	13	32893408	32893409	CT	-	Included	BRCA2 5' to c.2830
BRCA2	BRC228@1419	BC	c.6541G>T	p.(Gly2181*)	11	Nonsense_mutation	13	32915033	32915033	G	T	Included	BRCA2 c.6402 to 3'
BRCA2	BRC2288	BC	c.262_263del	p.(Leu88Alafs*12)	3	Frame_Shift_Del	13	32893408	32893409	CT	-	Included	BRCA2 5' to c.2830
BRCA2	BRC2324	BC	c.8437_8438insTTTC	p.(Gly2813Valfs*8)	19	Frame_Shift_Ins	13	32944644	32944645	-	TTTC	Included	BRCA2 c.6402 to 3'
BRCA2	BRC2326	BC	c.6096dupT	p.(Ile2033Tyrfs*16)	11	Frame_Shift_Ins	13	32914588	32914588	-	T	Included	BRCA2 c.2831 to c.6401
BRCA2	BRC2327	BC	c.631+1G>A	-	7 (intron)	Splice_Site	13	32900751	32900751	G	A	Included	BRCA2 5' to c.2830
BRCA2	BRC2375	BC	c.3136G>T	p.(Glu1046*)	11	Nonsense_mutation	13	32911628	32911628	G	T	Included	BRCA2 c.2831 to c.6401
BRCA2	BRC2386	BC	c.809C>G	p.(Ser270*)	10	Nonsense_mutation	13	32906424	32906424	C	G	Included	BRCA2 5' to c.2830
BRCA2	BRC2468	BC	c.8695del	p.(Gln2899Lysfs*10)	21	Frame_Shift_Del	13	32950869	32950869	C	-	Included	BRCA2 c.6402 to 3'
BRCA2	BRC2488	BC	c.2339C>G	p.(Ser780*)	11	Nonsense_mutation	13	32910831	32910831	C	G	Included	BRCA2 5' to c.2830
BRCA2	BRC2560	BC	c.6486_6489del	p.(Lys2162Asnfs*5)	11	Frame_Shift_Del	13	32914978	32914981	ACAA	-	Included	BRCA2 c.6402 to 3'
BRCA2	CGS0004	BC	c.3847_3848del	p.(Val1283Lysfs*2)	11	Frame_Shift_Del	13	32912339	32912340	GT	-	Included	BRCA2 c.2831 to c.6401
BRCA2	CGS0011	OC	c.8915del	p.(Leu2972Cysfs*4)	22	Frame_Shift_Del	13	32953614	32953614	T	-	Included	BRCA2 c.6402 to 3'
BRCA2	CGS0012	BC+OC	c.8961_8964del	p.(Ser2988Phefs*12)	23	Frame_Shift_Del	13	32953894	32953897	GAGT	-	Included	BRCA2 c.6402 to 3'
BRCA2	CGS0017	BC	c.9294C>G	p.(Tyr3098*)	25	Nonsense_mutation	13	32968863	32968863	C	G	Included	BRCA2 c.6402 to 3'
BRCA2	CGS0018	BC	c.631+2T>A	-	7 (intron)	Splice_Site	13	32900752	32900752	T	A	Included	BRCA2 5' to c.2830
BRCA2	CGS0077	OC	c.3002C>G	p.(Ser1001*)	11	Nonsense_mutation	13	32911494	32911494	C	G	Included	BRCA2 c.2831 to c.6401
BRCA2	CGS0192	BC	c.5583dup	p.(Val1862Serfs*11)	11	Frame_Shift_Ins	13	32914075	32914075	-	A	Included	BRCA2 c.2831 to c.6401
BRCA2	CGS0209	BC	c.9097dup	p.(Thr3033Asnfs*11)	23	Frame_Shift_Ins	13	32954030	32954030	-	A	Included	BRCA2 c.6402 to 3'
BRCA2	CGS0226	OC	c.7791del	p.(Glu2598Lysfs*50)	16	Frame_Shift_Del	13	32932052	32932052	A	-	Included	BRCA2 c.6402 to 3'
BRCA2	CGS0282	BC	c.1888_1889insAA	p.(Thr630Lysfs*15)	10	Frame_Shift_Ins	13	32907503	32907504	-	AA	Included	BRCA2 5' to c.2830
BRCA2	CGS0342	BC+OC	c.5681dup	p.(Tyr1894*)	11	Nonsense_mutation	13	32914173	32914173	-	A	Included	BRCA2 c.2831 to c.6401
BRCA2	CGS0350	OC	c.5645C>A	p.(Ser1882*)	11	Nonsense_mutation	13	32914137	32914137	C	A	Included	BRCA2 c.2831 to c.6401
BRCA2	CGS0351	BC+OC	c.9027T>G	p.(Tyr3009*)	23	Nonsense_mutation	13	32953960	32953960	T	G	Included	BRCA2 c.6402 to 3'
BRCA2	CGS0358	BC+OC	c.5722_5723del	p.(Leu1908Argfs*2)	11	Frame_Shift_Del	13	32914214	32914215	CT	-	Included	BRCA2 c.2831 to c.6401
BRCA2	CGS0388	BC+OC	c.6486_6489del	p.(Lys2162Asnfs*5)	11	Frame_Shift_Del	13	32914978	32914981	ACAA	-	Included	BRCA2 c.6402 to 3'
BRCA2	CGS0612	BC	c.9772_9775del	p.(Glu3258Leufs*16)	27	Frame_Shift_Del	13	32972422	32972425	GAGA	-	Included	BRCA2 c.6402 to 3'
BRCA2	CGS0620	None	c.3109C>T	p.(Gln1037*)	11	Nonsense_mutation	13	32911601	32911601	C	T	Excluded	BRCA2 c.2831 to c.6401
BRCA2	CGS0778	OC	c.6468_6469dup	p.(Gln2157Leufs*12)	11	Frame_Shift_Ins	13	32914960	32914961	-	TC	Included	BRCA2 c.6402 to 3'
BRCA2	CGS0810	BC+OC	c.8331+1G>A	-	18 (intron)	Splice_Site	13	32937671	32937671	G	A	Included	BRCA2 c.6402 to 3'
BRCA2	CGS0875	BC	c.9380G>A	p.(Trp3127*)	25	Nonsense_mutation	13	32968949	32968949	G	A	Included	BRCA2 c.6402 to 3'
BRCA2	CGS0977	OC	c.9154C>T	p.(Arg3052Trp)	24	Missense_mutation	13	32954180	32954180	C	T	Included	BRCA2 c.6402 to 3'
BRCA2	CGS1070	BC	c.1763_1766del	p.(Asn588Serfs*25)	10	Frame_Shift_Del	13	32907378	32907381	ATAA	-	Included	BRCA2 5' to c.2830
BRCA2	CGS1126	Others	c.1964delC	p.(Pro655GInfs*5)	11	Frame_Shift_Del	13	32910456	32910456	C	-	Excluded	BRCA2 5' to c.2830
BRCA2	CGS1135	BC+OC	c.5164_5165del	p.(Ser1722Tyrfs*4)	11	Frame_Shift_Del	13	32913656	32913657	AG	-	Included	BRCA2 c.2831 to c.6401
BRCA2	CGS1152	BC+OC	c.9027T>G	p.(Tyr3009*)	23	Nonsense_mutation	13	32953960	32953960	T	G	Included	BRCA2 c.6402 to 3'
BRCA2	CGS1280	BC	c.8915del	p.(Leu2972Cysfs*4)	22	Frame_Shift_Del	13	32953614	32953614	T	-	Included	BRCA2 c.6402 to 3'
BRCA2	CGS1282	BC+OC	c.2808_2811del	p.(Ala938Profs*21)	11	Frame_Shift_Del	13	32911300	32911303	ACAA	-	Included	BRCA2 5' to c.2830
BRCA2	CGS1306	OC	c.8945_8946del	p.(Lys2982Argfs*35)	22	Frame_Shift_Del	13	32953644	32953645	AA	-	Included	BRCA2 c.6402 to 3'
BRCA2	CGS1338	BC	c.8191del	p.(Gln2731Serfs*2)	18	Frame_Shift_Del	13	32937530	32937530	C	-	Included	BRCA2 c.6402 to 3'
BRCA2	CGS1583	BC	c.956dup	p.(Asn319Lysfs*8)	10	Frame_Shift_Ins	13	32906571	32906571	-	A	Included	BRCA2 5' to c.2830
BRCA2	CGS1745	BC	c.2957dup	p.(Asn986Lysfs*2)	11	Frame_Shift_Ins	13	32911449	32911449	-	A	Included	BRCA2 c.2831 to c.6401
BRCA2	CGS1751	BC	c.3883C>T	p.(Gln1295*)	11	Nonsense_mutation	13	32912375	32912375	C	T	Included	BRCA2 c.2831 to c.6401
BRCA2	CGS1764	BC	c.8585_8586del	p.(Leu2862Argfs*6)	20	Frame_Shift_Del	13	32945190	32945191	TA	-	Included	BRCA2 c.6402 to 3'
BRCA2	CGS1774	OC	c.6155C>A	p.(Ser2052*)	11	Nonsense_mutation	13	32914647	32914647	C	A	Included	BRCA2 c.2831 to c.6401
BRCA2	CGS2027	BC	c.9177dup	p.(Phe3060Ilefs*12)	24	Frame_Shift_Ins	13	32954203	32954203	-	A	Included	BRCA2 c.6402 to 3'
BRCA2	CGS2095	OC	c.7379_7382del	p.(Asn2460Thrfs*8)	14	Frame_Shift_Del	13	32929369	32929372	ACAA	-	Included	BRCA2 c.6402 to 3'
BRCA2	CGS2156	BC+OC	c.9027T>G	p.(Tyr3009*)	23	Nonsense_mutation	13	32953960	32953960	T	G	Included	BRCA2 c.6402 to 3'
BRCA2	CGS2369	BC	c.7480C>T	p.(Arg2494*)	15	Nonsense_mutation	13	32930609	32930609	C	T	Included	BRCA2 c.6402 to 3'
BRCA2	CGS2468	Others	c.5722_5723del	p.(Leu1908Argfs*2)	11	Frame_Shift_Del	13	32914214	32914215	CT	-	Excluded	BRCA2 c.2831 to c.6401
BRCA2	CGS2897	Others	c.7007+1G>C	-	13 (intron)	Splicing	13	32921034	32921034	G	C	Excluded	BRCA2 c.6402 to 3'
BRCA2	CGS2914	BC	c.9253dup	p.(Thr3085Asnfs*26)	24	Frame_Shift_Ins	13	32954279	32954279	-	A	Included	BRCA2 c.6402 to 3'
BRCA2	CGS2964	BC	c.1763_1766del	p.(Asn588Serfs*25)	10	Frame_Shift_Del	13	32907378	32907381	ATAA	-	Included	BRCA2 5' to c.2830
BRCA2	CGS3070	OC	c.5722_5723del	p.(Leu1908Argfs*2)	11	Frame_Shift_Del	13	32914214	32914215	CT	-	Included	BRCA2 c.2831 to c.6401
BRCA2	CGS3088	BC	c.7414_7415del	p.(Lys2472Valfs*2)	14	Frame_Shift_Del	13	32929404	32929405	AA	-	Included	BRCA2 c.6402 to 3'
BRCA2	CGS3113	Others	c.3167_3170del	p.(Gln1056Argfs*3)	11	Frame_Shift_Del	13	32911659	32911662	AAAA	-	Excluded	BRCA2 c.2831 to c.6401
BRCA2	CGS3120	BC	c.8400_8402delinsAAAA	p.(Phe2801Lysfs*11)	19	Frame_Shift_Del_Ins	13	32944607	32944609	TTT	AAAA	Included	BRCA2 c.6402 to 3'
BRCA2	CGS3149	BC	c.262_263del	p.(Leu88Alafs*12)	3	Frame_Shift_Del	13	32893408	32893409	CT	-	Included	BRCA2 5' to c.2830
BRCA2	CGS3362	BC	c.5164_5165del	p.(Ser1722Tyrfs*4)	11	Frame_Shift_Del	13	32913656	32913657	AG	-	Included	BRCA2 c.2831 to c.6401
BRCA2	CGS3389	OC	c.3716_3717del	p.(Lys1239Thrfs*3)	11	Frame_Shift_Del	13	32912208	32912209	AA	-	Included	BRCA2 c.2831 to c.6401
BRCA2	CGS3529	BC+OC	c.9097del	p.(Thr3033Leufs*29)	23	Frame_Shift_Del	13	32954030	32954030	A	-	Included	BRCA2 c.6402 to 3'
BRCA2	CGS3544	OC	c.2808_2811del	p.(Ala938Profs*21)	11	Frame_Shift_Del	13	32911300	32911303	ACAA	-	Included	BRCA2 5' to c.2830
BRCA2	CGS3592	BC	c.6486_6489del	p.(Lys2162Asnfs*5)	11	Frame_Shift_Del	13	32914978	32914981	ACAA	-	Included	BRCA2 c.6402 to 3'
BRCA2	CGS3612	BC+OC	c.2808_2811del	p.(Ala938Profs*21)	11	Frame_Shift_Del	13	32911300	32911303	ACAA	-	Included	BRCA2 5' to c.2830
BRCA2	CGS3767	BC	c.7895dup	p.(Ala2633Serfs*8)	17	Frame_Shift_Ins	13	32936749	32936749	-	C	Included	BRCA2 c.6402 to 3'
BRCA2	CGS3878	BC	c.6468_6469dup	p.(Gln2157Leufs*12)	11	Frame_Shift_Ins	13	32914960	32914961	-	TC	Included	BRCA2 c.6402 to 3'
BRCA2	CGS3901	BC	c.6486_6489del	p.(Lys2162Asnfs*5)	11	Frame_Shift_Del	13	32914978	32914981	ACAA	-	Included	BRCA2 c.6402 to 3'
BRCA2	CGS3990	Others	c.5645C>A	p.(Ser1882*)	11	Nonsense_mutation	13	32914137	32914137	C	A	Excluded	BRCA2 c.2831 to c.6401
BRCA2	CGS4100	BC	c.3109C>T	p.(Gln1037*)	11	Nonsense_mutation	13	32911601	32911601	C	T	Included	BRCA2 c.2831 to c.6401
BRCA2	CGS4142	BC	c.5066del	p.(Ala1689Glufs*17)	11	Frame_Shift_Del	13	32913558	32913558	C	-	Included	BRCA2 c.2831 to c.6401
BRCA2	CGS4154	BC	c.5576_5579del	p.(Ile1859Lysfs*3)	11	Frame_Shift_Del	13	32914068	32914071	TTAA	-	Included	BRCA2 c.2831 to c.6401
BRCA2	CGS4253	BC	c.5164_5165del	p.(Ser1722Tyrfs*4)	11	Frame_Shift_Del	13	32913656	32913657	AG	-	Included	BRCA2 c.2831 to c.6401
BRCA2	CGS4283	BC	c.4003G>T	p.(Glu1335*)	11	Nonsense_mutation	13	32912495	32912495	G	T	Included	BRCA2 c.2831 to c.6401
BRCA2	CGS4355	OC	c.3823dup	p.(Ile1275Asnfs*5)	11	Frame_Shift_Ins	13	32912315	32912315	-	A	Included	BRCA2 c.2831 to c.6401
BRCA2	CGS4408	BC	c.9027T>G	p.(Tyr3009*)	23	Nonsense_mutation	13	32953960	32953960	T	G	Included	BRCA2 c.6402 to 3'
BRCA2	CGS4484	Others	c.1763_1766del	p.(Asn588Serfs*25)	10	Frame_Shift_Del	13	32907378	32907381	ATAA	-	Excluded	BRCA2 5' to c.2830
BRCA2	CGS4508	BC+OC	c.9097dup	p.(Thr3033Asnfs*11)	23	Frame_Shift_Ins	13	32954030	32954030	-	A	Included	BRCA2 c.6402 to 3'
BRCA2	CGS4567	BC+OC	c.4799del	p.(Asn1600Metfs*17)	11	Frame_Shift_Del	13	32913291	32913291	A	-	Included	BRCA2 c.2831 to c.6401
BRCA2	CGS4604	OC	c.2612C>G	p.(Ser871*)	11	Nonsense_mutation	13	32911104	32911104	C	G	Included	BRCA2 5' to c.2830
BRCA2	CGS4627	BC+OC	c.774_775del	p.(Glu260Serfs*15)	9	Frame_Shift_Del	13	32905148	32905149	AA	-	Included	BRCA2 5' to c.2830
BRCA2	MGC0100GC	OC	c.4037_4038del	p.(Thr1346Serfs*5)	11	Frame_Shift_Del	13	32912529	32912530	CT	-	Included	BRCA2 c.2831 to c.6401
BRCA2	MGC0101GC	OC	c.6952C>T	p.(Arg2318*)	13	Nonsense_mutation	13	32920978	32920978	C	T	Included	BRCA2 c.6402 to 3'
BRCA2	MGC0143GC	OC	c.9883C>T	p.(Gln3295*)	27	Nonsense_mutation	13	32972533	32972533	C	T	Included	BRCA2 c.6402 to 3'
BRCA2	MGC0154GC	BC+OC	c.1236_1237del	p.(Leu413Ilefs*7)	10	Frame_Shift_Del	13	32906851	32906852	CC	-	Included	BRCA2 5' to c.2830
BRCA2	MGC0162GC	OC	c.156_157insTT	p.(Lys53Leufs*28)	3	Frame_Shift_Ins	13	32893302	32893303	-	TT	Included	BRCA2 5' to c.2830
BRCA2	MGC0191GC	OC	c.9154C>T	p.(Arg3052Trp)	24	Missense_mutation	13	32954180	32954180	C	T	Included	BRCA2 c.6402 to 3'
BRCA2	MGC0267GC	OC	c.5967dup	p.(Asp1990Argfs*13)	11	Frame_Shift_Ins	13	32914459	32914459	-	A	Included	BRCA2 c.2831 to c.6401
BRCA2	MGC0268GC	OC	c.9376C>T	p.(Gln3126*)	25	Nonsense_mutation	13	32968945	32968945	C	T	Included	BRCA2 c.6402 to 3'
BRCA2	MGC0274GC	OC	c.6541G>T	p.(Gly2181*)	11	Nonsense_mutation	13	32915033	32915033	G	T	Included	BRCA2 c.6402 to 3'
BRCA2	MGC0290GC	OC	c.8799del	p.(Arg2933Serfs*4)	22	Frame_Shift_Del	13	32953498	32953498	G	-	Included	BRCA2 c.6402 to 3'
BRCA2	MGC0345GC	OC	c.5967dup	p.(Asp1990Argfs*13)	11	Frame_Shift_Ins	13	32914459	32914459	-	A	Included	BRCA2 c.2831 to c.6401
BRCA2	MGC0359GC	OC	c.262_263del	p.(Leu88Alafs*12)	3	Frame_Shift_Del	13	32893408	32893409	CT	-	Included	BRCA2 5' to c.2830
BRCA2	MGC0369	BC+OC	c.2471_2476del	p.(Leu824*)	11	Nonsense_mutation	13	32910963	32910968	TAAATG	-	Included	BRCA2 5' to c.2830
BRCA2	MGC0370GC	OC	c.4412del	p.(Arg1471Lysfs*8)	11	Frame_Shift_Del	13	32912904	32912904	G	-	Included	BRCA2 c.2831 to c.6401
BRCA2	MGC0374GC	OC	c.5645C>A	p.(Ser1882*)	11	Nonsense_mutation	13	32914137	32914137	C	A	Included	BRCA2 c.2831 to c.6401
BRCA2	MGC0376GC	OC	c.262_263del	p.(Leu88Alafs*12)	3	Frame_Shift_Del	13	32893408	32893409	CT	-	Included	BRCA2 5' to c.2830
BRCA2	MGC0416	OC	c.956dup	p.(Asn319Lysfs*8)	10	Frame_Shift_Ins	13	32906571	32906571	-	A	Included	BRCA2 5' to c.2830
BRCA2	MGC0429	OC	c.4037_4038del	p.(Thr1346Serfs*5)	11	Frame_Shift_Del	13	32912529	32912530	CT	-	Included	BRCA2 c.2831 to c.6401
BRCA2	MGC0490GC	OC	c.9257-3_9258del	-	25 (intron)	Frame_Shift_Del	13	32968823	32968827	TAGGA	-	Included	BRCA2 c.6402 to 3'
BRCA2	MGC0501GC	OC	c.6082_6086del	p.(Glu2028Lysfs*19)	11	Frame_Shift_Del	13	32914574	32914578	GAAGA	-	Included	BRCA2 c.2831 to c.6401
BRCA2	MGC0506GC	BC+OC	c.7007G>T	p.(Arg2336Leu)	13	Missense_mutation	13	32921033	32921033	G	T	Included	BRCA2 c.6402 to 3'
BRCA2	MGC0548GC	OC	c.2659G>T	p.(Glu887*)	11	Nonsense_mutation	13	32911151	32911151	G	T	Included	BRCA2 5' to c.2830
BRCA2	MGC0571GC	OC	c.5164_5165del	p.(Ser1722Tyrfs*4)	11	Frame_Shift_Del	13	32913656	32913657	AG	-	Included	BRCA2 c.2831 to c.6401
BRCA2	MGC0588GC	OC	c.5054C>A	p.(Ser1685*)	11	Nonsense_mutation	13	32913546	32913546	C	A	Included	BRCA2 c.2831 to c.6401
BRCA2	MYF0109GC	BC	c.5164_5165del	p.(Ser1722Tyrfs*4)	11	Frame_Shift_Del	13	32913656	32913657	AG	-	Included	BRCA2 c.2831 to c.6401
BRCA2	MYF011GC	BC	c.6468_6469del	p.(Gln2157Ilefs*18	11	Frame_Shift_Del	13	32914960	32914961	-	TC	Included	BRCA2 c.6402 to 3'
BRCA2	MYF013GC	BC	c.262_263del	p.(Leu88Alafs*12)	3	Frame_Shift_Del	13	32893408	32893409	CT	-	Included	BRCA2 5' to c.2830
BRCA2	MYF053GC	BC	c.8961_8964del	p.(Ser2988Phefs*12)	23	Frame_Shift_Del	13	32953894	32953897	GAGT	-	Included	BRCA2 c.6402 to 3'
BRCA2	MYF078GC	BC	c.5851_5854del	p.(Ser1951Trpfs*11)	11	Frame_Shift_Del	13	32914343	32914346	AGTT	-	Included	BRCA2 c.2831 to c.6401
BRCA2	OVC103GC	OC	c.956dup	p.(Asn319Lysfs*8)	10	Frame_Shift_Ins	13	32906571	32906571	-	A	Included	BRCA2 5' to c.2830
BRCA2	OVC133	OC	c.6952C>T	p.(Arg2318*)	13	Nonsense_mutation	13	32920978	32920978	C	T	Included	BRCA2 c.6402 to 3'
BRCA2	OVC146	OC	c.5073dup	p.(Trp1692Metfs*3)	11	Frame_Shift_Del	13	32913565	32913565	-	A	Included	BRCA2 c.2831 to c.6401
BRCA2	OVC176	OC	c.8941_8942del	p.(Glu2981Lysfs*36)	22	Frame_Shift_Del	13	32953640	32953641	GA	-	Included	BRCA2 c.6402 to 3'
BRCA2	OVC206	OC	c.2808_2811del	p.(Ala938Profs*21)	11	Frame_Shift_Del	13	32911300	32911303	ACAA	-	Included	BRCA2 5' to c.2830
BRCA2	OVC217GC	OC	c.3821del	p.(Lys1274Argfs*2)	11	Frame_Shift_Del	13	32912313	32912313	A	-	Included	BRCA2 c.2831 to c.6401
BRCA2	OVC289GC	OC	c.9276T>G	p.(Tyr3092*)	25	Nonsense_mutation	13	32968845	32968845	T	G	Included	BRCA2 c.6402 to 3'
BRCA2	OVC292GC	OC	c.6486_6489del	p.(Lys2162Asnfs*5)	11	Frame_Shift_Del	13	32914978	32914981	ACAA	-	Included	BRCA2 c.6402 to 3'
BRCA2	OVC309GC	BC+OC	c.1593dup	p.(Glu532Argfs*3)	10	Frame_Shift_Ins	13	32907208	32907208	-	A	Included	BRCA2 5' to c.2830
BRCA2	OVC323GC	BC+OC	c.8331+1G>A	-	18 (intron)	Splice_Site	13	32937671	32937671	G	A	Included	BRCA2 c.6402 to 3'
BRCA2	OVC346GC	OC	c.3109C>T	p.(Gln1037*)	11	Nonsense_mutation	13	32911601	32911601	C	T	Included	BRCA2 c.2831 to c.6401
BRCA2	SD0006GC	BC	c.3109C>T	p.(Gln1037*)	11	Nonsense_mutation	13	32911601	32911601	C	T	Included	BRCA2 c.2831 to c.6401
BRCA2	SD0163GC	BC	c.2612C>A	p.(Ser871*)	11	Nonsense_mutation	13	32911104	32911104	C	A	Included	BRCA2 5' to c.2830
BRCA2	SD0192GC	BC	c.8023A>G	p.(Ile2675Val)	18	Missense_mutation	13	32937362	32937362	A	G	Included	BRCA2 c.6402 to 3'
BRCA2	SD0257	BC	c.9294C>G	p.(Tyr3098*)	25	Nonsense_mutation	13	32968863	32968863	C	G	Included	BRCA2 c.6402 to 3'
BRCA2	SD0319GC	BC	c.3109C>T	p.(Gln1037*)	11	Nonsense_mutation	13	32911601	32911601	C	T	Included	BRCA2 c.2831 to c.6401
BRCA2	SD0320	BC	c.7379_7382del	p.(Asn2460Thrfs*8)	14	Frame_Shift_Del	13	32929369	32929372	ACAA	-	Included	BRCA2 c.6402 to 3'
BRCA2	SD0355GC	BC	c.4799del	p.(Asn1600Metfs*17)	11	Frame_Shift_Del	13	32913291	32913291	A	-	Included	BRCA2 c.2831 to c.6401
BRCA2	SD0390GC	BC	c.6082_6086del	p.(Glu2028Lysfs*19)	11	Frame_Shift_Del	13	32914574	32914578	GAAGA	-	Included	BRCA2 c.2831 to c.6401
BRCA2	SD0401GC	BC	c.9330dup	p.(Glu3111*)	25	Frame_Shift_Ins	13	32968899	32968899	-	T	Included	BRCA2 c.6402 to 3'
BRCA2	SD0409GC	BC	c.5164_5165del	p.(Ser1722Tyrfs*4)	11	Frame_Shift_Del	13	32913656	32913657	AG	-	Included	BRCA2 c.2831 to c.6401
BRCA2	SD0564GC	BC	c.4525C>T	p.(Gln1509*)	11	Nonsense_mutation	13	32913017	32913017	C	T	Included	BRCA2 c.2831 to c.6401
BRCA2	SD0589	BC	c.9294C>A	p.(Tyr3098*)	25	Nonsense_mutation	13	32968863	32968863	C	A	Included	BRCA2 c.6402 to 3'
BRCA2	SD0651GC	BC	c.809C>G	p.(Ser270*)	10	Nonsense_mutation	13	32906424	32906424	C	G	Included	BRCA2 5' to c.2830
BRCA2	SD0771GC	BC	c.4467_4474delinsTGTTTTT	p.(Lys1489Asnfs*15)	11	Frame_Shift_Del_Ins	13	32912959	32912966	AATACTGA	TGTTTTT	Included	BRCA2 c.2831 to c.6401
BRCA2	SD0808	BC	c.3847_3848del	p.(Val1283Lysfs*2)	11	Frame_Shift_Del	13	32912339	32912340	GT	-	Included	BRCA2 c.2831 to c.6401
BRCA2	SD0881GC	BC	c.7629T>G	p.(Tyr2543*)	16	Nonsense_mutation	13	32931890	32931890	T	G	Included	BRCA2 c.6402 to 3'
BRCA2	SD0936GC	BC	c.1018G>T	p.(Glu340*)	10	Nonsense_mutation	13	32906633	32906633	G	T	Included	BRCA2 5' to c.2830
BRCA2	SD1051	BC	c.4467_4474delinsTGTTTTT	p.(Lys1489Asnfs*15)	11	Frame_Shift_Del_Ins	13	32912959	32912966	AATACTGA	TGTTTTT	Included	BRCA2 c.2831 to c.6401
BRCA2	SD1071GC	BC	c.6582del	p.(Ile2194Metfs*12)	11	Frame_Shift_Del	13	32915074	32915074	T	-	Included	BRCA2 c.6402 to 3'
BRCA2	SD1121GC	BC	c.4257del	p.(Asp1420Ilefs*28)	11	Frame_Shift_Del	13	32912749	32912749	A	-	Included	BRCA2 c.2831 to c.6401
BRCA2	SD1143	BC	c.7379_7382del	p.(Asn2460Thrfs*8)	14	Frame_Shift_Del	13	32929369	32929372	ACAA	-	Included	BRCA2 c.6402 to 3'
BRCA2	SD1183GC	BC	c.1368_1369del	p.(Lys457Alafs*4)	10	Frame_Shift_Del	13	32906983	32906984	GA	-	Included	BRCA2 5' to c.2830
BRCA2	SD1189GC	BC	c.8970G>A	p.(Trp2990*)	24	Nonsense_mutation	13	32953903	32953903	G	A	Included	BRCA2 c.6402 to 3'
BRCA2	SD1234GC	BC	c.2176del	p.(Val726Phefs*4)	11	Frame_Shift_Del	13	32910668	32910668	G	-	Included	BRCA2 5' to c.2830
BRCA2	SD1245GC	BC	c.1298dup	p.(Asn433Lysfs*19)	10	Frame_Shift_Ins	13	32906913	32906913	-	A	Included	BRCA2 5' to c.2830
BRCA2	SD1349GC	BC	c.5896dup	p.(His1966Profs*2)	11	Frame_Shift_Ins	13	32914388	32914388	-	C	Included	BRCA2 c.2831 to c.6401
BRCA2	SD1357GC	BC	c.8642del	p.(Thr2881Lysfs*10)	21	Frame_Shift_Del	13	32950816	32950816	C	-	Included	BRCA2 c.6402 to 3'
BRCA2	SD1423	BC	c.2588dup	p.(Asn863Lysfs*18)	11	Frame_Shift_Ins	13	32911080	32911080	-	A	Included	BRCA2 5' to c.2830
BRCA2	SD1431GC	BC	c.7878G>A	p.(Trp2626*)	17	Nonsense_mutation	13	32936732	32936732	G	A	Included	BRCA2 c.6402 to 3'
BRCA2	SD1463	BC	c.4829_4830del	p.(Val1610Glyfs*4)	11	Frame_Shift_Del	13	32913321	32913322	TG	-	Included	BRCA2 c.2831 to c.6401
BRCA2	SD1506GC	BC	c.2808_2811del	p.(Ala938Profs*21)	11	Frame_Shift_Del	13	32911300	32911303	ACAA	-	Included	BRCA2 5' to c.2830
BRCA2	SD1684GC	BC	c.8961_8964del	p.(Ser2988Phefs*12)	23	Frame_Shift_Del	13	32953894	32953897	GAGT	-	Included	BRCA2 c.6402 to 3'
BRCA2	SD1782GC	BC	c.3109C>T	p.(Gln1037*)	11	Nonsense_mutation	13	32911601	32911601	C	T	Included	BRCA2 c.2831 to c.6401
BRCA2	SD1877GC	BC	c.6591_6592del	p.(Glu2198Asnfs*4)	11	Frame_Shift_Del	13	32915083	32915084	TG	-	Included	BRCA2 c.6402 to 3'
BRCA2	SD2020GC	BC	c.4914dup	p.(Val1639Serfs*3)	11	Frame_Shift_Ins	13	32913406	32913406	-	A	Included	BRCA2 c.2831 to c.6401
BRCA2	SD2036GC	BC	c.196C>T	p.(Gln66*)	3	Nonsense_mutation	13	32893342	32893342	C	T	Included	BRCA2 5' to c.2830
BRCA2_LGR	BRC0888	BC	Exon 14_16 del	-	14_16	LGR	13					LGR	BRCA2 c.6402 to 3'
BRCA2_LGR	BRC1159	BC	Exon 26_27 del	-	26_27	LGR	13					LGR	BRCA2 c.6402 to 3'
BRCA2_LGR	BRC1374	BC	Exon 22_24 del	-	22_24	LGR	13					LGR	BRCA2 c.6402 to 3'
BRCA2_LGR	BRC1846	BC	Exon 15_16 del	-	15_16	LGR	13					LGR	BRCA2 c.6402 to 3'
BRCA2_LGR	OVC0321	OC	Exon 25_27 del	-	25_27	LGR	13					LGR	BRCA2 c.6402 to 3'
BRCA2	CGS3989	BC	c.3847_3848del	p.(Val1283Lysfs*2)	11	Frame_Shift_Del	13	32912339	32912340	GT	-	Included	BRCA2 c.2831 to c.6401
BRCA2	CGS3990	Others	c.5645C>A	p.(Ser1882*)	11	Nonsense_mutation	13	32914137	32914137	C	A	Excluded	BRCA2 c.2831 to c.6401
BRCA2	CGS4025	BC	c.6129del	p.(Gly2044Alafs*7)	11	Frame_Shift_Del	13	32914621	32914621	A	-	Included	BRCA2 c.2831 to c.6401
BRCA2	CGS4033	Others	c.5073dup	p.(Trp1692Metfs*3)	11	Frame_Shift_Ins	13	32913565	32913565	-	A	Excluded	BRCA2 c.2831 to c.6401
BRCA2	CGS4100	BC	c.3109C>T	p.(Gln1037*)	11	Nonsense_mutation	13	32911601	32911601	C	T	Included	BRCA2 c.2831 to c.6401
BRCA2	CGS4142	BC	c.5066del	p.(Ala1689Glufs*17)	11	Frame_Shift_Del	13	32913558	32913558	C	-	Included	BRCA2 c.2831 to c.6401
BRCA2	CGS4154	BC	c.5576_5579del	p.(Ile1859Lysfs*3)	11	Frame_Shift_Del	13	32914068	32914071	TTAA	-	Included	BRCA2 c.2831 to c.6401
BRCA2	2-0072-KK	BC	c.631+1G>A	-	7 (intron)	Splice_Site	13	32900751	32900751	G	A	Included	BRCA2 5' to c.2830
BRCA2	CGS4223	BC	c.8585_8586del	p.(Leu2862Argfs*6)	20	Frame_Shift_Del	13	32945190	32945191	TA	-	Included	BRCA2 c.6402 to 3'
BRCA2	CGS4253	BC	c.5164_5165del	p.(Ser1722Tyrfs*4)	11	Frame_Shift_Del	13	32913656	32913657	AG	-	Included	BRCA2 c.2831 to c.6401
BRCA2	CGS4260	BC	c.4151del	p.(Leu1384Cysfs*4)	11	Frame_Shift_Del	13	32912643	32912643	T	-	Included	BRCA2 c.2831 to c.6401
BRCA2	CGS4283	BC	c.4003G>T	p.(Glu1335*)	11	Nonsense_mutation	13	32912495	32912495	G	T	Included	BRCA2 c.2831 to c.6401
BRCA2	SD0192GC	BC	c.8023A>G	p.(Ile2675Val)	18	Missense_mutation	13	32937362	32937362	A	G	Included	BRCA2 c.6402 to 3'
BRCA2	CGS4355	OC	c.3823dup	p.(Ile1275Asnfs*5)	11	Frame_Shift_Ins	13	32912315	32912315	-	A	Included	BRCA2 c.2831 to c.6401
BRCA2	CGS4408	BC	c.9027T>G	p.(Tyr3009*)	23	Nonsense_mutation	13	32953960	32953960	T	G	Included	BRCA2 c.6402 to 3'
BRCA2	CGS4426	BC+OC	c.3106G>T	p.(Glu1036*)	11	Nonsense_mutation	13	32911598	32911598	G	T	Included	BRCA2 c.2831 to c.6401
BRCA2	CGS4484	Others	c.1763_1766del	p.(Asn588Serfs*25)	10	Frame_Shift_Del	13	32907378	32907381	ATAA	-	Excluded	BRCA2 5' to c.2830
BRCA2	CGS4508	BC+OC	c.9097dup	p.(Thr3033Asnfs*11)	23	Frame_Shift_Ins	13	32954030	32954030	-	A	Included	BRCA2 c.6402 to 3'
BRCA2	CGS4567	BC+OC	c.4799del	p.(Asn1600Metfs*17)	11	Frame_Shift_Del	13	32913291	32913291	A	-	Included	BRCA2 c.2831 to c.6401
BRCA2	CGS4604	OC	c.2612C>G	p.(Ser871*)	11	Nonsense_mutation	13	32911104	32911104	C	G	Included	BRCA2 5' to c.2830
BRCA2	CGS4627	BC+OC	c.774_775del	p.(Glu260Serfs*15)	9	Frame_Shift_Del	13	32905148	32905149	AA	-	Included	BRCA2 5' to c.2830
BRCA2	MGC0100GC	OC	c.4037_4038del	p.(Thr1346Serfs*5)	11	Frame_Shift_Del	13	32912529	32912530	CT	-	Included	BRCA2 c.2831 to c.6401
BRCA2	MGC0101GC	OC	c.6952C>T	p.(Arg2318*)	13	Nonsense_mutation	13	32920978	32920978	C	T	Included	BRCA2 c.6402 to 3'
BRCA2	BRC0259	BC	c.7976+1G>A	-	17 (intron)	Splice_Site	13	32936831	32936831	G	A	Included	BRCA2 c.6402 to 3'
BRCA2	MGC0143GC	OC	c.9883C>T	p.(Gln3295*)	27	Nonsense_mutation	13	32972533	32972533	C	T	Included	BRCA2 c.6402 to 3'
BRCA2	MGC0154GC	BC+OC	c.1236_1237del	p.(Leu413Ilefs*7)	10	Frame_Shift_Del	13	32906851	32906852	CC	-	Included	BRCA2 5' to c.2830
BRCA2	MGC0162GC	OC	c.156_157insTT	p.(Lys53Leufs*28)	3	Frame_Shift_Ins	13	32893302	32893303	-	TT	Included	BRCA2 5' to c.2830
BRCA2	MGC0506GC	BC+OC	c.7007G>T	p.(Arg2336Leu)	13	Missense_mutation	13	32921033	32921033	G	T	Included	BRCA2 c.6402 to 3'
BRCA2	MGC0267GC	OC	c.5967dup	p.(Asp1990Argfs*13)	11	Frame_Shift_Ins	13	32914459	32914459	-	A	Included	BRCA2 c.2831 to c.6401
BRCA2	MGC0268GC	OC	c.9376C>T	p.(Gln3126*)	25	Nonsense_mutation	13	32968945	32968945	C	T	Included	BRCA2 c.6402 to 3'
BRCA2	MGC0274GC	OC	c.6541G>T	p.(Gly2181*)	11	Nonsense_mutation	13	32915033	32915033	G	T	Included	BRCA2 c.6402 to 3'
BRCA2	MGC0290GC	OC	c.8799del	p.(Arg2933Serfs*4)	22	Frame_Shift_Del	13	32953498	32953498	G	-	Included	BRCA2 c.6402 to 3'
BRCA2	BRC1375	BC	c.7976+1G>A	-	17 (intron)	Splice_Site	13	32936831	32936831	G	A	Included	BRCA2 c.6402 to 3'
BRCA2	MGC0345GC	OC	c.5967dup	p.(Asp1990Argfs*13)	11	Frame_Shift_Ins	13	32914459	32914459	-	A	Included	BRCA2 c.2831 to c.6401
BRCA2	MGC0359GC	OC	c.262_263del	p.(Leu88Alafs*12)	3	Frame_Shift_Del	13	32893408	32893409	CT	-	Included	BRCA2 5' to c.2830
BRCA2	BRC1397	BC	c.631+1G>A	-	7 (intron)	Splice_Site	13	32900751	32900751	G	A	Included	BRCA2 5' to c.2830
BRCA2	MGC0369	BC+OC	c.2471_2476del	p.(Leu824*)	11	Nonsense_mutation	13	32910963	32910968	TAAATG	-	Included	BRCA2 5' to c.2830
BRCA2	MGC0370GC	OC	c.4412del	p.(Arg1471Lysfs*8)	11	Frame_Shift_Del	13	32912904	32912904	G	-	Included	BRCA2 c.2831 to c.6401
BRCA2	MGC0374GC	OC	c.5645C>A	p.(Ser1882*)	11	Nonsense_mutation	13	32914137	32914137	C	A	Included	BRCA2 c.2831 to c.6401
BRCA2	MGC0376GC	OC	c.262_263del	p.(Leu88Alafs*12)	3	Frame_Shift_Del	13	32893408	32893409	CT	-	Included	BRCA2 5' to c.2830
BRCA2	MGC0416	OC	c.956dup	p.(Asn319Lysfs*8)	10	Frame_Shift_Ins	13	32906571	32906571	-	A	Included	BRCA2 5' to c.2830
BRCA2	MGC0429	OC	c.4037_4038del	p.(Thr1346Serfs*5)	11	Frame_Shift_Del	13	32912529	32912530	CT	-	Included	BRCA2 c.2831 to c.6401
BRCA2	MGC0490GC	OC	c.9257-3_9258del	-	25 (intron)	Frame_Shift_Del	13	32968823	32968827	TAGGA	-	Included	BRCA2 c.6402 to 3'
BRCA2	MGC0501GC	OC	c.6082_6086del	p.(Glu2028Lysfs*19)	11	Frame_Shift_Del	13	32914574	32914578	GAAGA	-	Included	BRCA2 c.2831 to c.6401
BRCA2	CGS0977	OC	c.9154C>T	p.(Arg3052Trp)	24	Missense_mutation	13	32954180	32954180	C	T	Included	BRCA2 c.6402 to 3'
BRCA2	MGC0548GC	OC	c.2659G>T	p.(Glu887*)	11	Nonsense_mutation	13	32911151	32911151	G	T	Included	BRCA2 5' to c.2830
BRCA2	MGC0571GC	OC	c.5164_5165del	p.(Ser1722Tyrfs*4)	11	Frame_Shift_Del	13	32913656	32913657	AG	-	Included	BRCA2 c.2831 to c.6401
BRCA2	MGC0588GC	OC	c.5054C>A	p.(Ser1685*)	11	Nonsense_mutation	13	32913546	32913546	C	A	Included	BRCA2 c.2831 to c.6401
BRCA2	MYF0066GC	BC	c.8234_8237del	p.(Leu2745Glnfs*31)	18	Frame_Shift_Del	13	32937573	32937576	TGAC	-	Included	BRCA2 c.6402 to 3'
BRCA2	MYF0107GC	BC	c.7999del	p.(Ser2667Alafs*6)	18	Frame_Shift_Del	13	32937338	32937338	A	-	Included	BRCA2 c.6402 to 3'
BRCA2	MYF0109GC	BC	c.5164_5165del	p.(Ser1722Tyrfs*4)	11	Frame_Shift_Del	13	32913656	32913657	AG	-	Included	BRCA2 c.2831 to c.6401
BRCA2	MYF0110GC	BC	c.2442del	p.(Met815Trpfs*10)	11	Frame_Shift_Del	13	32910934	32910934	C	-	Included	BRCA2 5' to c.2830
BRCA2	MYF011GC	BC	c.6468_6469del	p.(Gln2157Ilefs*18	11	Frame_Shift_Del	13	32914960	32914961	-	TC	Included	BRCA2 c.6402 to 3'
BRCA2	MYF013GC	BC	c.262_263del	p.(Leu88Alafs*12)	3	Frame_Shift_Del	13	32893408	32893409	CT	-	Included	BRCA2 5' to c.2830
BRCA2	MYF0150GC	BC	c.7414_7415del	p.(Lys2472Valfs*2)	14	Frame_Shift_Del	13	32929404	32929405	AA	-	Included	BRCA2 c.6402 to 3'
BRCA2	MYF053GC	BC	c.8961_8964del	p.(Ser2988Phefs*12)	23	Frame_Shift_Del	13	32953894	32953897	GAGT	-	Included	BRCA2 c.6402 to 3'
BRCA2	BRC2327	BC	c.631+1G>A	-	7 (intron)	Splice_Site	13	32900751	32900751	G	A	Included	BRCA2 5' to c.2830
BRCA2	MYF071GC	BC	c.3195_3198del	p.(Asn1066Leufs*10)	11	Frame_Shift_Del	13	32911687	32911690	TAAT	-	Included	BRCA2 c.2831 to c.6401
BRCA2	MYF078GC	BC	c.5851_5854del	p.(Ser1951Trpfs*11)	11	Frame_Shift_Del	13	32914343	32914346	AGTT	-	Included	BRCA2 c.2831 to c.6401
BRCA2	CGS0018	BC	c.631+2T>A	-	7 (intron)	Splice_Site	13	32900752	32900752	T	A	Included	BRCA2 5' to c.2830
BRCA2	OVC103GC	OC	c.956dup	p.(Asn319Lysfs*8)	10	Frame_Shift_Ins	13	32906571	32906571	-	A	Included	BRCA2 5' to c.2830
BRCA2	OVC133	OC	c.6952C>T	p.(Arg2318*)	13	Nonsense_mutation	13	32920978	32920978	C	T	Included	BRCA2 c.6402 to 3'
BRCA2	CGS0527	BC	c.682-1G>C	-	9 (intron)	Splice_Site	13	32905055	32905055	G	C	Included	BRCA2 5' to c.2830
BRCA2	OVC146	OC	c.5073dup	p.(Trp1692Metfs*3)	11	Frame_Shift_Del	13	32913565	32913565	-	A	Included	BRCA2 c.2831 to c.6401
BRCA2	OVC176	OC	c.8941_8942del	p.(Glu2981Lysfs*36)	22	Frame_Shift_Del	13	32953640	32953641	GA	-	Included	BRCA2 c.6402 to 3'
BRCA2	OVC206	OC	c.2808_2811del	p.(Ala938Profs*21)	11	Frame_Shift_Del	13	32911300	32911303	ACAA	-	Included	BRCA2 5' to c.2830
BRCA2	OVC217GC	OC	c.3821del	p.(Lys1274Argfs*2)	11	Frame_Shift_Del	13	32912313	32912313	A	-	Included	BRCA2 c.2831 to c.6401
BRCA2	CGS0810	BC+OC	c.8331+1G>A	-	18 (intron)	Splice_Site	13	32937671	32937671	G	A	Included	BRCA2 c.6402 to 3'
BRCA2	OVC289GC	OC	c.9276T>G	p.(Tyr3092*)	25	Nonsense_mutation	13	32968845	32968845	T	G	Included	BRCA2 c.6402 to 3'
BRCA2	OVC292GC	OC	c.6486_6489del	p.(Lys2162Asnfs*5)	11	Frame_Shift_Del	13	32914978	32914981	ACAA	-	Included	BRCA2 c.6402 to 3'
BRCA2	OVC309GC	BC+OC	c.1593dup	p.(Glu532Argfs*3)	10	Frame_Shift_Ins	13	32907208	32907208	-	A	Included	BRCA2 5' to c.2830
BRCA2	CGS1570	BC+OC	c.7976+5G>A	-	17 (intron)	Splice_Region	13	32936835	32936835	G	A	Included	BRCA2 c.6402 to 3'
BRCA2	OVC346GC	OC	c.3109C>T	p.(Gln1037*)	11	Nonsense_mutation	13	32911601	32911601	C	T	Included	BRCA2 c.2831 to c.6401
BRCA2	SD0006GC	BC	c.3109C>T	p.(Gln1037*)	11	Nonsense_mutation	13	32911601	32911601	C	T	Included	BRCA2 c.2831 to c.6401
BRCA2	CGS2929	BC	c.631+1G>A	-	7 (intron)	Splice_Site	13	32900751	32900751	G	A	Included	BRCA2 5' to c.2830
BRCA2	SD0163GC	BC	c.2612C>A	p.(Ser871*)	11	Nonsense_mutation	13	32911104	32911104	C	A	Included	BRCA2 5' to c.2830
BRCA2	MGC0191GC	OC	c.9154C>T	p.(Arg3052Trp)	24	Missense_mutation	13	32954180	32954180	C	T	Included	BRCA2 c.6402 to 3'
BRCA2	SD0257	BC	c.9294C>G	p.(Tyr3098*)	25	Nonsense_mutation	13	32968863	32968863	C	G	Included	BRCA2 c.6402 to 3'
BRCA2	SD0319GC	BC	c.3109C>T	p.(Gln1037*)	11	Nonsense_mutation	13	32911601	32911601	C	T	Included	BRCA2 c.2831 to c.6401
BRCA2	SD0320	BC	c.7379_7382del	p.(Asn2460Thrfs*8)	14	Frame_Shift_Del	13	32929369	32929372	ACAA	-	Included	BRCA2 c.6402 to 3'
BRCA2	SD0355GC	BC	c.4799del	p.(Asn1600Metfs*17)	11	Frame_Shift_Del	13	32913291	32913291	A	-	Included	BRCA2 c.2831 to c.6401
BRCA2	SD0390GC	BC	c.6082_6086del	p.(Glu2028Lysfs*19)	11	Frame_Shift_Del	13	32914574	32914578	GAAGA	-	Included	BRCA2 c.2831 to c.6401
BRCA2	SD0401GC	BC	c.9330dup	p.(Glu3111*)	25	Frame_Shift_Ins	13	32968899	32968899	-	T	Included	BRCA2 c.6402 to 3'
BRCA2	SD0409GC	BC	c.5164_5165del	p.(Ser1722Tyrfs*4)	11	Frame_Shift_Del	13	32913656	32913657	AG	-	Included	BRCA2 c.2831 to c.6401
BRCA2	SD0564GC	BC	c.4525C>T	p.(Gln1509*)	11	Nonsense_mutation	13	32913017	32913017	C	T	Included	BRCA2 c.2831 to c.6401
BRCA2	SD0589	BC	c.9294C>A	p.(Tyr3098*)	25	Nonsense_mutation	13	32968863	32968863	C	A	Included	BRCA2 c.6402 to 3'
BRCA2	SD0651GC	BC	c.809C>G	p.(Ser270*)	10	Nonsense_mutation	13	32906424	32906424	C	G	Included	BRCA2 5' to c.2830
BRCA2	CGS3156	BC+OC	c.682-1G>C	-	9 (intron)	Splice_Site	13	32905055	32905055	G	C	Included	BRCA2 5' to c.2830
BRCA2	SD0808	BC	c.3847_3848del	p.(Val1283Lysfs*2)	11	Frame_Shift_Del	13	32912339	32912340	GT	-	Included	BRCA2 c.2831 to c.6401
BRCA2	SD0881GC	BC	c.7629T>G	p.(Tyr2543*)	16	Nonsense_mutation	13	32931890	32931890	T	G	Included	BRCA2 c.6402 to 3'
BRCA2	SD0936GC	BC	c.1018G>T	p.(Glu340*)	10	Nonsense_mutation	13	32906633	32906633	G	T	Included	BRCA2 5' to c.2830
BRCA2	CGS4161	BC	c.7617+1G>A	-	15 (intron)	Splice_Site	13	32930747	32930747	G	A	Included	BRCA2 c.6402 to 3'
BRCA2	OVC323GC	BC+OC	c.8331+1G>A	-	18 (intron)	Splice_Site	13	32937671	32937671	G	A	Included	BRCA2 c.6402 to 3'
BRCA2	SD1071GC	BC	c.6582del	p.(Ile2194Metfs*12)	11	Frame_Shift_Del	13	32915074	32915074	T	-	Included	BRCA2 c.6402 to 3'
BRCA2	SD1121GC	BC	c.4257del	p.(Asp1420Ilefs*28)	11	Frame_Shift_Del	13	32912749	32912749	A	-	Included	BRCA2 c.2831 to c.6401
BRCA2	SD1143	BC	c.7379_7382del	p.(Asn2460Thrfs*8)	14	Frame_Shift_Del	13	32929369	32929372	ACAA	-	Included	BRCA2 c.6402 to 3'
BRCA2	1-0884-OK	BC	c.9117G>T	p.(Pro3039=)	23	Synonymous	13	32954050	32954050	G	T	Included	BRCA2 c.6402 to 3'
BRCA2	SD1183GC	BC	c.1368_1369del	p.(Lys457Alafs*4)	10	Frame_Shift_Del	13	32906983	32906984	GA	-	Included	BRCA2 5' to c.2830
BRCA2	6-0159-TL	BC	c.9117G>T	p.(Pro3039=)	23	Synonymous	13	32954050	32954050	G	T	Included	BRCA2 c.6402 to 3'
BRCA2	SD1189GC	BC	c.8970G>A	p.(Trp2990*)	24	Nonsense_mutation	13	32953903	32953903	G	A	Included	BRCA2 c.6402 to 3'
BRCA2	SD1234GC	BC	c.2176del	p.(Val726Phefs*4)	11	Frame_Shift_Del	13	32910668	32910668	G	-	Included	BRCA2 5' to c.2830
BRCA2	SD1245GC	BC	c.1298dup	p.(Asn433Lysfs*19)	10	Frame_Shift_Ins	13	32906913	32906913	-	A	Included	BRCA2 5' to c.2830
BRCA2	SD1349GC	BC	c.5896dup	p.(His1966Profs*2)	11	Frame_Shift_Ins	13	32914388	32914388	-	C	Included	BRCA2 c.2831 to c.6401
BRCA2	SD1357GC	BC	c.8642del	p.(Thr2881Lysfs*10)	21	Frame_Shift_Del	13	32950816	32950816	C	-	Included	BRCA2 c.6402 to 3'
BRCA2	SD1423	BC	c.2588dup	p.(Asn863Lysfs*18)	11	Frame_Shift_Ins	13	32911080	32911080	-	A	Included	BRCA2 5' to c.2830
BRCA2	SD1431GC	BC	c.7878G>A	p.(Trp2626*)	17	Nonsense_mutation	13	32936732	32936732	G	A	Included	BRCA2 c.6402 to 3'
BRCA2	SD1463	BC	c.4829_4830del	p.(Val1610Glyfs*4)	11	Frame_Shift_Del	13	32913321	32913322	TG	-	Included	BRCA2 c.2831 to c.6401
BRCA2	CGS1780	BC	c.9117G>A	p.(Pro3039=)	23	Synonymous	13	32954050	32954050	G	A	Included	BRCA2 c.6402 to 3'
BRCA2	SD1506GC	BC	c.2808_2811del	p.(Ala938Profs*21)	11	Frame_Shift_Del	13	32911300	32911303	ACAA	-	Included	BRCA2 5' to c.2830
BRCA2	SD1684GC	BC	c.8961_8964del	p.(Ser2988Phefs*12)	23	Frame_Shift_Del	13	32953894	32953897	GAGT	-	Included	BRCA2 c.6402 to 3'
BRCA2	SD1782GC	BC	c.3109C>T	p.(Gln1037*)	11	Nonsense_mutation	13	32911601	32911601	C	T	Included	BRCA2 c.2831 to c.6401
BRCA2	SD1877GC	BC	c.6591_6592del	p.(Glu2198Asnfs*4)	11	Frame_Shift_Del	13	32915083	32915084	TG	-	Included	BRCA2 c.6402 to 3'
BRCA2	SD2020GC	BC	c.4914dup	p.(Val1639Serfs*3)	11	Frame_Shift_Ins	13	32913406	32913406	-	A	Included	BRCA2 c.2831 to c.6401
BRCA2	SD2036GC	BC	c.196C>T	p.(Gln66*)	3	Nonsense_mutation	13	32893342	32893342	C	T	Included	BRCA2 5' to c.2830
BRCA2_LGR	BRC0888	BC	Exon 14_16 del	-	14_16	LGR	13					LGR	BRCA2 c.6402 to 3'
BRCA2_LGR	BRC1159	BC	Exon 26_27 del	-	26_27	LGR	13					LGR	BRCA2 c.6402 to 3'
BRCA2_LGR	BRC1374	BC	Exon 22_24 del	-	22_24	LGR	13					LGR	BRCA2 c.6402 to 3'
BRCA2_LGR	BRC1846	BC	Exon 15_16 del	-	15_16	LGR	13					LGR	BRCA2 c.6402 to 3'
BRCA2_LGR	CGS1508	OC	Exon 19-20 del	-	19_20	LGR	13					LGR	BRCA2 c.6402 to 3'
BRCA2_LGR	OVC0321	OC	Exon 25_27 del	-	25_27	LGR	13					LGR	BRCA2 c.6402 to 3'
